# Supplementary material for: Biochemical Characterization of Human Gluconokinase and the Proposed Metabolic Impact of Gluconic Acid as Determined by Constraint Based Metabolic Network Analysis
Source: PLoS One. 2014 Jun 4;9(6):e98760. doi: 10.1371/journal.pone.0098760 (PMC4045858; doi:10.1371/journal.pone.0098760)
Supplement: File S1 — The file contains five worksheets that report the following 1: measured luminesence values from the substrate specificity assays 2: results from flux variability analysis of in iAB-RBC-283 with and without gluconate. 3: how flux values relate to arrow thickness as portrayed in figure 4. 4: Calculated shadow prices in the presence and absence of gluconate. 5: FBA solutions obtained upon relaxing transport/exchange flux boundaries in the presence and absence of gluconate. (XLSX) [file pone.0098760.s001.xlsx]

## Sheet: Substrate specificity
Tested Substrates	HMDB metabolites.taxonomy_super_class	HMDB metabolites.taxonomy_class	Cntrl ( Luminesence) -GlcnK (Luminesence)	Z-score	P-value
Ribitol	Alcohols and Polyols	Alcohols	4364.62	0.251582	0.599318
Erythritol	Alcohols and Polyols	Alcohols	-13867.9	0.0617512	0.52462
D-arabitol	Alcohols and Polyols	Alcohols	3987.38	0.247654	0.597799
nicotinic acid	Amino Acids	Amino acids and Amino Acid conjugates	-13227.6	0.0684179	0.527274
L-Phenylalanine	Amino Acids	Amino acids and Amino Acid conjugates	-17415	0.0248206	0.509901
L-Isoleucine	Amino Acids	Amino acids and Amino Acid conjugates	44931.7	0.673951	0.749829
N-acetyl-L-methionine	Amino Acids	Amino acids and Amino Acid conjugates	40341.1	0.626155	0.734393
L-Carnitine	Quaternary Amines; Amino Acids	Amino acids and Amino Acid conjugates	-68682.8	-0.508961	0.30539
L-Valine	Amino Acids	Amino acids and Amino Acid conjugates	-30609.6	-0.112556	0.455191
Oxidized glutathione	Polypeptides	Amino acids and Amino Acid conjugates	-31019.1	-0.11682	0.453501
L-Methionine	Amino Acids	Amino acids and Amino Acid conjugates	-38801.6	-0.197849	0.421582
L-Glutamine	Amino Acids	Amino acids and Amino Acid conjugates	-64966	-0.470263	0.319084
L-Cystine	Amino Acids	Amino acids and Amino Acid conjugates	-58849.1	-0.406575	0.34216
L-Tyrosine	Amino Acids	Amino acids and Amino Acid conjugates	-4903.25	0.155088	0.561624
3-Methylhistidine	Amino Acids	Amino acids and Amino Acid conjugates	-17635.9	0.0225202	0.508984
L-Aspartic acid	Amino Acids	Amino acids and Amino Acid conjugates	-32468	-0.131906	0.447529
L-Glutamic acid	Amino Acids	Amino acids and Amino Acid conjugates	-40031.9	-0.210659	0.416577
L-Leucine	Amino Acids	Amino acids and Amino Acid conjugates	-47088.6	-0.28413	0.388155
L-Histidine	Amino Acids	Amino acids and Amino Acid conjugates	22013.4	0.435334	0.66834
L-Asparagine	Amino Acids	Amino acids and Amino Acid conjugates	32112.6	0.540483	0.705568
L-Tryptophan	Amino Acids; Indoles and Indole Derivatives	Amino acids and Amino Acid conjugates	-9783.88	0.104273	0.541524
L-Serine	Amino Acids	Amino acids and Amino Acid conjugates	15783	0.370466	0.644482
L-Cysteine	Amino Acids	Amino acids and Amino Acid conjugates	-6736.75	0.135999	0.554089
Sarcosine	Quaternary Amines; Amino Acids	Amino acids and Amino Acid conjugates	34989.3	0.570435	0.715809
citrulline	Amino Acids	Amino acids and Amino Acid conjugates	11820	0.329204	0.628999
L-Alanine	Amino Acids	Amino acids and Amino Acid conjugates	2032.69	0.227303	0.589906
L-Acetylcarnitine	Quaternary Amines	Amino acids and Amino Acid conjugates	-4608.62	0.158156	0.562833
Ornithine	Amino Acids	Amino acids and Amino Acid conjugates	16312.9	0.375983	0.646535
Glycine	Amino Acids	Amino acids and Amino Acid conjugates	5862.31	0.267175	0.605333
L-Threonine	Amino Acids	Amino acids and Amino Acid conjugates	10535.8	0.315833	0.623935
L-Arginine	Amino Acids	Amino acids and Amino Acid conjugates	3279.06	0.240279	0.594943
L-Lysine	Amino Acids	Amino acids and Amino Acid conjugates	-2253.56	0.182676	0.572474
Taurine	Amino Acids	Amino acids and Amino Acid conjugates	-3328.5	0.171484	0.568078
L-Proline	Amino Acids	Amino acids and Amino Acid conjugates	-5516.12	0.148707	0.559108
Pyroglutamic acid	Amino Acids; Amino Ketones	Amino acids and Amino Acid conjugates	15827.2	0.370926	0.644654
Creatine	Amino Acids	Amino acids and Amino Acid conjugates	6884.56	0.277819	0.609424
N-Acetyl-L-alanine	Amino Acids	Amino acids and Amino Acid conjugates	2271.62	0.22979	0.590873
4-Hydroxy-L-proline	Amino Acids	Amino acids and Amino Acid conjugates	-25493.6	-0.0592904	0.47636
dimethylglycine	Amino Acids	Amino acids and Amino Acid conjugates	-12713.8	0.0737676	0.529402
Phosphocreatine	Amino Acid Phosphates	Amino acids and Amino Acid conjugates	-20830.2	-0.0107377	0.495716
Glutathione	Polypeptides	Amino acids and Amino Acid conjugates	-21614.4	-0.0189024	0.492459
Symmetric dimethylarginine	Amino Acids	Amino acids and Amino Acid conjugates	-5802.06	0.14573	0.557933
D-fructose	Carbohydrates	Carbohydrates and Carbohydrate conjugates	-48569.9	-0.299552	0.382259
fructose 1-phosphate	Sugar Phosphates	Carbohydrates and Carbohydrate conjugates	-20522.9	-0.00753812	0.496993
mannose 6-phosphate	Sugar Phosphates	Carbohydrates and Carbohydrate conjugates	-26716.2	-0.0720206	0.471293
D-mannose	Carbohydrates	Carbohydrates and Carbohydrate conjugates	-11915.1	0.0820832	0.53271
galactose 1-phosphate	Sugar Phosphates	Carbohydrates and Carbohydrate conjugates	3189.06	0.239342	0.59458
6-phosphogluconic acid	Sugar Phosphates	Carbohydrates and Carbohydrate conjugates	5902.25	0.267591	0.605493
D-ribose 5-phosphate	Sugar Phosphates	Carbohydrates and Carbohydrate conjugates	4371.25	0.251651	0.599345
D-Ribose	Carbohydrates	Carbohydrates and Carbohydrate conjugates	12960.2	0.341076	0.633477
D-arabinose	Carbohydrates	Carbohydrates and Carbohydrate conjugates	9589.12	0.305977	0.620189
glucosamine 6-phosphate	Sugar Phosphates	Carbohydrates and Carbohydrate conjugates	3460.38	0.242167	0.595675
D-Xylose	Carbohydrates	Carbohydrates and Carbohydrate conjugates	12553.7	0.336843	0.631882
Fructose 1,6-bisphosphate	Sugar Phosphates	Carbohydrates and Carbohydrate conjugates	-20554.8	-0.00786934	0.496861
glucose 6-phosphate	Sugar Phosphates	Carbohydrates and Carbohydrate conjugates	-6866	0.134653	0.553557
fructose 6-phosphate	Sugar Phosphates	Carbohydrates and Carbohydrate conjugates	10485.1	0.315306	0.623735
Beta-D-Galactose	Carbohydrates	Carbohydrates and Carbohydrate conjugates	21406.1	0.429012	0.666043
N-Acetyl-D-glucosamine	Carbohydrates	Carbohydrates and Carbohydrate conjugates	-15316.6	0.0466687	0.518611
Erythrose	Carbohydrates	Carbohydrates and Carbohydrate conjugates	-24711.8	-0.0511505	0.479603
D-Xylulose	Carbohydrates	Carbohydrates and Carbohydrate conjugates	-13238.8	0.0683012	0.527227
gluconolactone	Carbohydrates	Carbohydrates and Carbohydrate conjugates	-678998	-6.86334	3.36354e-12
D-Glucuronic acid	Carbohydrates	Carbohydrates and Carbohydrate conjugates	8372.19	0.293307	0.615356
glucose 1-phosphate	Sugar Phosphates	Carbohydrates and Carbohydrate conjugates	-12143.1	0.0797094	0.531766
D-Ribulose	Carbohydrates	Carbohydrates and Carbohydrate conjugates	-57093.1	-0.388293	0.3489
D-Ribulose 5-phosphate	Sugar Phosphates	Carbohydrates and Carbohydrate conjugates	-29922.2	-0.1054	0.458029
Glucosamine-1P	Sugar Phosphates	Carbohydrates and Carbohydrate conjugates	7596.62	0.285232	0.612267
Xylulose 5-phosphate	Sugar Phosphates	Carbohydrates and Carbohydrate conjugates	-26791.8	-0.0728067	0.47098
H2O	Control	Control	49988.9	0.726605	0.766266
H2O	Control	Control	1701.63	0.223856	0.588565
H2O	Control	Control	-42190.7	-0.233135	0.407828
Folic acid	Pterins; Benzamides	Miscellaneous	9210.12	0.302031	0.618686
Dimethylallylpyrophosphate	Acyl Phosphates	Miscellaneous	-89707.4	-0.727861	0.233349
Glycerol 3-phosphate	Acyl Phosphates	Miscellaneous	-32499.7	-0.132236	0.447399
Phosphoenolpyruvic acid	Acyl Phosphates	Miscellaneous	-6517.69	0.138279	0.55499
Serotonin	Indoles and Indole Derivatives	Miscellaneous	-6861.44	0.1347	0.553576
Cyanocobalamin	Cobalamin Derivatives	Miscellaneous	28113.7	0.498848	0.691057
Mevalonic acid-5P	Acyl Phosphates	Miscellaneous	-3029.75	0.174594	0.569301
3-Phosphoglyceric acid	Acyl Phosphates	Miscellaneous	-2948.06	0.175445	0.569635
Cytidine monophosphate	Nucleotides	Nucleosides and Nucleoside conjugates	3739.44	0.245073	0.5968
Adenosine monophosphate	Nucleotides	Nucleosides and Nucleoside conjugates	4852.32	0.25666	0.601279
Uridine diphosphate glucose	Nucleotides	Nucleosides and Nucleoside conjugates	8202.94	0.291545	0.614683
Uridine 5'-diphosphate	Nucleotides	Nucleosides and Nucleoside conjugates	1607.5	0.222876	0.588184
GDP	Nucleotides	Nucleosides and Nucleoside conjugates	4243.31	0.250319	0.59883
UMP	Nucleotides	Nucleosides and Nucleoside conjugates	-4567.25	0.158587	0.563003
Inosine 2'-phosphate	Nucleotides	Nucleosides and Nucleoside conjugates	-18794.1	0.0104616	0.504174
Guanosine monophosphate	Nucleotides	Nucleosides and Nucleoside conjugates	-7146.69	0.13173	0.552401
Guanosine triphosphate	Nucleotides	Nucleosides and Nucleoside conjugates	-5581.25	0.148029	0.55884
Cytidine	Nucleoside Analogues	Nucleosides and Nucleoside conjugates	-32723.3	-0.134564	0.446478
ADP	Nucleotides	Nucleosides and Nucleoside conjugates	-6896.56	0.134335	0.553431
Adenylsuccinic acid	Nucleotides	Nucleosides and Nucleoside conjugates	-5056.56	0.153492	0.560995
CDP	Nucleotides	Nucleosides and Nucleoside conjugates	7640.44	0.285688	0.612442
S-Adenosylmethionine	Nucleoside Analogues	Nucleosides and Nucleoside conjugates	23144.9	0.447115	0.672604
Propionyl-CoA	Coenzyme A Derivatives	Nucleosides and Nucleoside conjugates	-24328.6	-0.0471609	0.481193
Malonyl-CoA	Coenzyme A Derivatives	Nucleosides and Nucleoside conjugates	28553.8	0.503431	0.692669
Acetoacetyl-coA	Coenzyme A Derivatives	Nucleosides and Nucleoside conjugates	-9381.56	0.108462	0.543185
acetyl-coA	Coenzyme A Derivatives	Nucleosides and Nucleoside conjugates	-2205.62	0.183175	0.57267
Butyryl-CoA	Coenzyme A Derivatives	Nucleosides and Nucleoside conjugates	-22951.5	-0.0328234	0.486908
Cytidine triphosphate	Nucleotides	Nucleosides and Nucleoside conjugates	-20926.8	-0.0117431	0.495315
ADP-glucose	Nucleotides	Nucleosides and Nucleoside conjugates	-21011.1	-0.0126209	0.494965
Coenzyme A	Coenzyme A Derivatives	Nucleosides and Nucleoside conjugates	-13756.9	0.0629076	0.52508
3-Hydroxy-3-methylglutaryl-CoA	Coenzyme A Derivatives	Nucleosides and Nucleoside conjugates	12746.9	0.338855	0.632641
4-Hydroxyphenylpyruvic acid	Aromatic Acids	Organic acids	-65860.2	-0.479573	0.315765
methylmalonic acid	Dicarboxylic Acids	Organic acids	-73484.4	-0.558953	0.288097
salicylic acid	Salicylates	Organic acids	-5952.12	0.144168	0.557316
fumaric acid	Dicarboxylic Acids	Organic acids	-16470.6	0.034653	0.513822
Protocatechuic acid	Aromatic Acids	Organic acids	-11062.8	0.0909578	0.536237
arabinonic acid	Hydroxy Acids	Organic acids	-19875.3	-0.000795286	0.499683
Hydrocinnamic acid	Aromatic Acids	Organic acids	-10370.1	0.0981692	0.539101
Shikimic acid	Hydroxy Acids	Organic acids	-9296.38	0.109349	0.543537
Ascorbic acid	Hydroxy Acids	Organic acids	-31265.5	-0.119386	0.452485
Isocitric acid	Tricarboxylic Acids	Organic acids	13927.3	0.351145	0.63726
itaconic acid	Dicarboxylic Acids	Organic acids	-23247.7	-0.0359072	0.485678
glyceric acid	Hydroxy Acids	Organic acids	1043.88	0.217007	0.585899
oxalic acid	Dicarboxylic Acids	Organic acids	6709.62	0.275997	0.608725
Alpha-ketoisovaleric acid	Keto-Acids	Organic acids	10047.1	0.310746	0.622003
3-hydroxyphenylacetic acid	Hydroxy Acids	Organic acids	2415.56	0.231289	0.591455
Oxalacetic acid	Dicarboxylic Acids	Organic acids	-5515.5	0.148714	0.55911
3-Methyl-2-oxovaleric acid	Keto-Acids	Organic acids	6181.44	0.270498	0.606611
D-xylonate	Hydroxy Acids	Organic acids	5415.06	0.262519	0.603539
cis-aconitic acid	Tricarboxylic Acids	Organic acids	2115.56	0.228165	0.590241
glutaric acid	Dicarboxylic Acids	Organic acids	-15933.1	0.0402493	0.516053
oxoglutaric acid	Dicarboxylic Acids	Organic acids	1605.75	0.222857	0.588177
3,5-dinitrosalicylic acid	Salicylates	Organic acids	212.249	0.208349	0.582522
mevalonic acid	Hydroxy Acids	Organic acids	-12398.9	0.0770459	0.530706
Gluconic acid	Hydroxy Acids	Organic acids	-810097	-8.22829	9.49554e-17

## Sheet: FVA results
Flux variability analysis results before and after adding gluconate
Reaction Number	Reaction Abbreviation	Subsystem	Reaction Formula	Minflux_glcn0	Maxflux_glcn0	Range	Minflux_glcn	Maxflux_glcn	Minflux_diff	Maxflux_diff	Minfluxdiff%	Maxfluxdiff%
1	EX_35cgmp(e)	'Exchange/demand reaction'	35cgmp[e] ->	0	8.27562e-08	8.27562e-08	0	0.024	0	0.0239999	0	2.90008e+07
2	EX_3moxtyr(e)	'Exchange/demand reaction'	3moxtyr[e] ->	0	1.19996e-06	1.19996e-06	0	0.0324	0	0.0323988	0	2.69998e+06
3	EX_4pyrdx(e)	'Exchange/demand reaction'	4pyrdx[e] ->	0	7.99976e-07	7.99976e-07	0	0.000383	0	0.0003822	0	47776.4
4	EX_5aop(e)	'Exchange/demand reaction'	-> 5aop[e]	-1.59995e-06	0	1.59995e-06	-0.02	-0.0199925	-0.0199984	-0.0199925	-1.24994e+06	-1.24957e+06
5	EX_ac(e)	'Exchange/demand reaction'	ac[e] ->	3.7e-05	3.74e-05	3.99988e-07	0	3.74e-05	-3.7e-05	0	-9250.28	0
6	EX_acald(e)	'Exchange/demand reaction'	acald[e] <=>	-3.99988e-07	0	3.99988e-07	-3.74e-05	0	-3.7e-05	0	-9250.28	0
7	EX_acnam(e)	'Exchange/demand reaction'	-> acnam[e]	-3.74e-05	-3.7e-05	3.99988e-07	-3.74e-05	0	0	3.7e-05	0	9250.28
8	EX_ade(e)	'Exchange/demand reaction'	ade[e] <=>	-0.014	0.01	0.024	-0.014	0.01	0	0	0	0
9	EX_adn(e)	'Exchange/demand reaction'	adn[e] <=>	-0.01	-0.0099997	2.99991e-07	-0.01	0.014	0	0.0239997	0	8.00014e+06
10	EX_adrnl(e)	'Exchange/demand reaction'	-> adrnl[e]	-1.19996e-06	0	1.19996e-06	-0.0378	0	-0.0377988	0	-3.14999e+06	0
11	EX_ala-L(e)	'Exchange/demand reaction'	ala-L[e] ->	0	2.28565e-07	2.28565e-07	0.0548489	0.08	0.0548489	0.0799998	2.39971e+07	3.50009e+07
12	EX_arg-L(e)	'Exchange/demand reaction'	-> arg-L[e]	-0.1152	0	0.1152	-0.1152	0	0	0	0	0
13	EX_ascb-L(e)	'Exchange/demand reaction'	ascb-L[e] ->	0	0.1111	0.1111	0	0.1111	0	0	0	0
14	EX_bilglcur(e)	'Exchange/demand reaction'	bilglcur[e] ->	0	1.99994e-07	1.99994e-07	0.00249907	0.0025	0.00249907	0.0024998	1.24957e+06	1.24994e+06
15	EX_ca2(e)	'Exchange/demand reaction'	ca2[e] <=>	0	0	0	0	0	0	0	#DIV/0!	#DIV/0!
16	EX_camp(e)	'Exchange/demand reaction'	camp[e] ->	0	1.19996e-07	1.19996e-07	0	0.024	0	0.0239999	0	2.00005e+07
17	EX_chol(e)	'Exchange/demand reaction'	-> chol[e]	-1.14282e-07	0	1.14282e-07	-0.012	0	-0.0119999	0	-1.05002e+07	0
18	EX_cl(e)	'Exchange/demand reaction'	cl[e] <=>	0	0	0	0	0	0	0	#DIV/0!	#DIV/0!
19	EX_co(e)	'Exchange/demand reaction'	co[e] ->	0	1.99994e-07	1.99994e-07	0.00249907	0.0025	0.00249907	0.0024998	1.24957e+06	1.24994e+06
20	EX_co2(e)	'Exchange/demand reaction'	co2[e] <=>	-5.77779	-4.91259	0.865204	-5.65738	2.28582	0.120409	7.1984	13.9168	831.989
21	EX_cys-L(e)	'Exchange/demand reaction'	-> cys-L[e]	-2.28565e-07	0	2.28565e-07	-0.08	-0.0799991	-0.0799998	-0.0799991	-3.50009e+07	-3.50006e+07
22	EX_dhdascb(e)	'Exchange/demand reaction'	-> dhdascb[e]	-0.1111	0	0.1111	-0.1111	0	0	0	0	0
23	EX_dopa(e)	'Exchange/demand reaction'	-> dopa[e]	-1.19996e-06	0	1.19996e-06	-0.0324	0	-0.0323988	0	-2.69998e+06	0
24	EX_etha(e)	'Exchange/demand reaction'	-> etha[e]	-1.14282e-07	0	1.14282e-07	-0.012	0	-0.0119999	0	-1.05002e+07	0
25	EX_fe2(e)	'Exchange/demand reaction'	fe2[e] <=>	0	0	0	0	0	0	0	#DIV/0!	#DIV/0!
26	EX_fru(e)	'Exchange/demand reaction'	fru[e] <=>	-0.0075	-0.0074996	3.99988e-07	-0.0075	1.12	0	1.1275	0	2.81883e+08
27	EX_fum(e)	'Exchange/demand reaction'	fum[e] <=>	-0.25	0.5	0.75	-0.25	0.5	0	0	0	0
28	EX_gal(e)	'Exchange/demand reaction'	-> gal[e]	-0.3169	-0.3169	3.99988e-07	-0.3169	0	0	0.3169	0	7.92272e+07
29	EX_gam(e)	'Exchange/demand reaction'	-> gam[e]	-1e-05	-9.60001e-06	3.99988e-07	-1e-05	0	0	9.60001e-06	0	2400.07
30	EX_glc(e)	'Exchange/demand reaction'	-> glc-D[e]	-1.12	-1.12	3.99988e-07	-1.12	0	0	1.12	0	2.80008e+08
31	EX_gln-L(e)	'Exchange/demand reaction'	gln-L[e] <=>	-1.77773e-07	0	1.77773e-07	-0.0251511	0	-0.025151	0	-1.41478e+07	0
32	EX_gluala(e)	'Exchange/demand reaction'	-> gluala[e]	-2.28565e-07	0	2.28565e-07	-0.08	-0.0548489	-0.0799998	-0.0548489	-3.50009e+07	-2.39971e+07
33	EX_gly(e)	'Exchange/demand reaction'	-> gly[e]	-2.28565e-07	0	2.28565e-07	-0.08	-0.0799991	-0.0799998	-0.0799991	-3.50009e+07	-3.50006e+07
34	EX_glyc(e)	'Exchange/demand reaction'	-> glyc[e]	-1.14282e-07	0	1.14282e-07	-0.012	0	-0.0119999	0	-1.05002e+07	0
35	EX_gthox(e)	'Exchange/demand reaction'	gthox[e] ->	0	1.14282e-07	1.14282e-07	0.0399995	0.04	0.0399995	0.0399999	3.50006e+07	3.50009e+07
36	EX_h(e)	'Exchange/demand reaction'	h[e] <=>	7.85148	10	2.14852	5.58153	10	-2.26995	0	-105.652	0
37	EX_h2o(e)	'Exchange/demand reaction'	h2o[e] <=>	-6.28908	4.71213	11.0012	-6.4568	10	-0.167725	5.28787	-1.52461	48.0663
38	EX_h2o2(e)	'Exchange/demand reaction'	h2o2[e] <=>	-10	7.99976e-07	10	-10	0.000611	0	0.0006102	0	0.006102
39	EX_hco3(e)	'Exchange/demand reaction'	hco3[e] <=>	5.83379	5.83379	1.82852e-06	5.87112	5.87112	0.0373342	0.0373333	2.04178e+06	2.04173e+06
40	EX_hcyst-L(e)	'Exchange/demand reaction'	hcys-L[e] ->	0	2.66659e-07	2.66659e-07	0	0.01	0	0.00999973	0	3.75001e+06
41	EX_hdca(e)	'Exchange/demand reaction'	-> hdca[e]	-2.28565e-07	0	2.28565e-07	-0.012	0	-0.0119998	0	-5.25005e+06	0
42	EX_hxan(e)	'Exchange/demand reaction'	hxan[e] ->	0	0.024	0.024	0	0.024	0	0	0	0
43	EX_ins(e)	'Exchange/demand reaction'	ins[e] ->	0	2.99991e-07	2.99991e-07	0	0.024	0	0.0239997	0	8.00014e+06
44	EX_k(e)	'Exchange/demand reaction'	k[e] <=>	0	0	0	0	0	0	0	#DIV/0!	#DIV/0!
45	EX_lac-D(e)	'Exchange/demand reaction'	lac-D[e] ->	0	3.99988e-07	3.99988e-07	0	1.46778	0	1.46778	0	3.66956e+08
46	EX_lac-L(e)	'Exchange/demand reaction'	lac-L[e] ->	1.83264	3.65693	1.8243	1.07533	3.67559	-0.757309	0.0186604	-41.5124	1.02288
47	EX_leuktrA4(e)	'Exchange/demand reaction'	-> leuktrA4[e]	-2.4e-06	0	2.4e-06	-2.4e-06	0	0	0	0	0
48	EX_leuktrB4(e)	'Exchange/demand reaction'	leuktrB4[e] ->	0	2.4e-06	2.4e-06	0	2.4e-06	0	0	0	0
49	EX_lnlc(e)	'Exchange/demand reaction'	-> lnlc[e]	-1.23073e-07	0	1.23073e-07	-0.006	0	-0.00599988	0	-4.87504e+06	0
50	EX_mal-L(e)	'Exchange/demand reaction'	mal-L[e] <=>	-0.5	0.25	0.75	-0.5	0.25	0	0	0	0
51	EX_man(e)	'Exchange/demand reaction'	-> man[e]	-0.01	-0.0099996	3.99988e-07	-0.01	0	0	0.0099996	0	2.49997e+06
52	EX_mepi(e)	'Exchange/demand reaction'	mepi[e] ->	0	1.19996e-06	1.19996e-06	0	0.0378	0	0.0377988	0	3.14999e+06
53	EX_met-L(e)	'Exchange/demand reaction'	-> met-L[e]	-2.66659e-07	0	2.66659e-07	-0.01	0	-0.00999973	0	-3.75001e+06	0
54	EX_na1(e)	'Exchange/demand reaction'	na1[e] <=>	0	0	0	0	0	0	0	#DIV/0!	#DIV/0!
55	EX_nac(e)	'Exchange/demand reaction'	-> nac[e]	-1.99994e-07	0	1.99994e-07	-0.001	0	-0.0009998	0	-499915	0
56	EX_ncam(e)	'Exchange/demand reaction'	ncam[e] ->	0	1.99994e-07	1.99994e-07	0	0.001	0	0.0009998	0	499915
57	EX_nh4(e)	'Exchange/demand reaction'	nh4[e] <=>	4.7e-05	0.0240482	0.0240012	0.00899627	0.0341474	0.00894927	0.0100992	37.2867	42.0779
58	EX_normete-L(e)	'Exchange/demand reaction'	normete-L[e] ->	0	1.19996e-06	1.19996e-06	0	0.0288	0	0.0287988	0	2.39997e+06
59	EX_nrpphr(e)	'Exchange/demand reaction'	-> nrpphr[e]	-1.19996e-06	0	1.19996e-06	-0.0288	0	-0.0287988	0	-2.39997e+06	0
60	EX_o2(e)	'Exchange/demand reaction'	o2[e] <=>	-1.09997e-06	5	5	-0.0394093	4.98633	-0.0394082	-0.0136678	-0.788164	-0.273355
61	EX_ocdcea(e)	'Exchange/demand reaction'	-> ocdcea[e]	-2.28565e-07	0	2.28565e-07	-0.006	0	-0.00599977	0	-2.62498e+06	0
62	EX_orot(e)	'Exchange/demand reaction'	-> orot[e]	-1.71424e-07	0	1.71424e-07	-0.01	0	-0.00999983	0	-5.83341e+06	0
63	EX_phe-L(e)	'Exchange/demand reaction'	phe-L[e] <=>	0	0	0	0	0	0	0	#DIV/0!	#DIV/0!
64	EX_pi(e)	'Exchange/demand reaction'	-> pi[e]	-7.99976e-07	0	7.99976e-07	-1.3047	0	-1.3047	0	-1.63092e+08	0
65	EX_ptrc(e)	'Exchange/demand reaction'	ptrc[e] ->	0	0.1152	0.1152	0	0.1152	0	0	0	0
66	EX_pydam(e)	'Exchange/demand reaction'	-> pydam[e]	-7.99976e-07	0	7.99976e-07	-0.0001	0	-9.92e-05	0	-12400.4	0
67	EX_pydx(e)	'Exchange/demand reaction'	pydx[e] <=>	-7.99976e-07	7.99976e-07	1.59995e-06	-0.000155	0.000228	-0.0001542	0.0002272	-9637.79	14200.4
68	EX_pydxn(e)	'Exchange/demand reaction'	pydxn[e] <=>	-7.99976e-07	7.99976e-07	1.59995e-06	-0.000128	0.000255	-0.0001272	0.0002542	-7950.24	15888
69	EX_pyr(e)	'Exchange/demand reaction'	pyr[e] ->	0	1.8243	1.8243	0	2.9328	0	1.1085	0	60.7631
70	EX_ribflv(e)	'Exchange/demand reaction'	ribflv[e] <=>	0	0	0	0	0	0	0	#DIV/0!	#DIV/0!
71	EX_spmd(e)	'Exchange/demand reaction'	spmd[e] ->	0	1.19996e-07	1.19996e-07	0	0.0251511	0	0.025151	0	2.09598e+07
72	EX_sprm(e)	'Exchange/demand reaction'	sprm[e] ->	0	5.99982e-08	5.99982e-08	0	0.0125756	0	0.0125755	0	2.09598e+07
73	EX_thm(e)	'Exchange/demand reaction'	-> thm[e]	-3.99988e-07	0	3.99988e-07	-6e-05	0	-5.96e-05	0	-14900.4	0
74	EX_thmmp(e)	'Exchange/demand reaction'	thmmp[e] ->	0	3.99988e-07	3.99988e-07	0	6e-05	0	5.96e-05	0	14900.4
75	EX_urea(e)	'Exchange/demand reaction'	urea[e] ->	0	0.1152	0.1152	0	0.1152	0	0	0	0
76	EX_uri(e)	'Exchange/demand reaction'	uri[e] ->	0	1.71424e-07	1.71424e-07	0	0.01	0	0.00999983	0	5.8334e+06
77	sink_adprbp(c)	'Exchange/demand reaction'	adprbp[c] <=>	0	7.74171e-08	7.74171e-08	0	0.024	0	0.0239999	0	3.10008e+07
78	sink_akg(c)	'Exchange/demand reaction'	akg[c] <=>	0	1.19996e-07	1.19996e-07	0	0.0251511	0	0.025151	0	2.09598e+07
79	sink_band(c)	'Exchange/demand reaction'	band[c] <=>	-2.66659e-07	1.19996e-06	1.46662e-06	-0.01	0.099	-0.00999973	0.0989988	-681820	6.75012e+06
80	sink_bandmt(c)	'Exchange/demand reaction'	bandmt[c] <=>	-1.19996e-06	2.66659e-07	1.46662e-06	-0.099	0.01	-0.0989988	0.00999973	-6.75012e+06	681820
81	sink_for(c)	'Exchange/demand reaction'	for[c] <=>	0	1.19996e-07	1.19996e-07	0	0.0251511	0	0.025151	0	2.09598e+07
82	sink_mi1345p(c)	'Exchange/demand reaction'	mi1345p[c] <=>	-3.99988e-07	7.99976e-07	1.19996e-06	-1.13345	2.10498	-1.13345	2.10498	-9.44569e+07	1.7542e+08
83	sink_mi134p(c)	'Exchange/demand reaction'	mi134p[c] <=>	0	7.99976e-07	7.99976e-07	0	2.10498	0	2.10498	0	2.6313e+08
84	sink_mi145p(c)	'Exchange/demand reaction'	mi145p[c] <=>	-1.59995e-06	9.99971e-08	1.69995e-06	-4.20996	0.377817	-4.20995	0.377816	-2.47652e+08	2.22251e+07
85	sink_mi14p(c)	'Exchange/demand reaction'	mi14p[c] <=>	0	7.99976e-07	7.99976e-07	0	2.10498	0	2.10498	0	2.6313e+08
86	sink_pchol_hs_16_0_16_0(c)	'Exchange/demand reaction'	pchol_hs_16_0_16_0[c] <=>	-8.42081e-08	1.14282e-07	1.9849e-07	-0.178486	0.178486	-0.178486	0.178486	-8.99218e+07	8.99218e+07
87	sink_pchol_hs_16_0_18_1(c)	'Exchange/demand reaction'	pchol_hs_16_0_18_1[c] <=>	-1.33329e-07	1.33329e-07	2.66659e-07	-0.35083	0.351044	-0.350829	0.351044	-1.31565e+08	1.31645e+08
88	sink_pchol_hs_16_0_18_2(c)	'Exchange/demand reaction'	pchol_hs_16_0_18_2[c] <=>	-1.33329e-07	1.33329e-07	2.66659e-07	-0.35083	0.350972	-0.350829	0.350972	-1.31565e+08	1.31619e+08
89	sink_pchol_hs_18_1_18_1(c)	'Exchange/demand reaction'	pchol_hs_18_1_18_1[c] <=>	-8.42081e-08	1.14282e-07	1.9849e-07	-0.180022	0.176951	-0.180022	0.17695	-9.06955e+07	8.91481e+07
90	sink_pchol_hs_18_1_18_2(c)	'Exchange/demand reaction'	pchol_hs_18_1_18_2[c] <=>	-1.33329e-07	1.33329e-07	2.66659e-07	-0.35083	0.350972	-0.350829	0.350972	-1.31565e+08	1.31619e+08
91	sink_pchol_hs_18_2_16_0(c)	'Exchange/demand reaction'	pchol_hs_18_2_16_0[c] <=>	-1.33329e-07	1.33329e-07	2.66659e-07	-0.35083	0.350972	-0.350829	0.350972	-1.31565e+08	1.31619e+08
92	sink_pchol_hs_18_2_18_1(c)	'Exchange/demand reaction'	pchol_hs_18_2_18_1[c] <=>	-1.33329e-07	1.33329e-07	2.66659e-07	-0.35083	0.350972	-0.350829	0.350972	-1.31565e+08	1.31619e+08
93	sink_pe_hs_16_0_16_0(c)	'Exchange/demand reaction'	pe_hs_16_0_16_0[c] <=>	0	1.14282e-07	1.14282e-07	0	0.012	0	0.0119999	0	1.05002e+07
94	sink_pe_hs_16_0_18_1(c)	'Exchange/demand reaction'	pe_hs_16_0_18_1[c] <=>	0	1.14282e-07	1.14282e-07	0	0.012	0	0.0119999	0	1.05002e+07
95	sink_pe_hs_16_0_18_2(c)	'Exchange/demand reaction'	pe_hs_16_0_18_2[c] <=>	0	1.14282e-07	1.14282e-07	0	0.012	0	0.0119999	0	1.05002e+07
96	sink_pe_hs_18_1_18_1(c)	'Exchange/demand reaction'	pe_hs_18_1_18_1[c] <=>	0	1.14282e-07	1.14282e-07	0	0.012	0	0.0119999	0	1.05002e+07
97	sink_pe_hs_18_1_18_2(c)	'Exchange/demand reaction'	pe_hs_18_1_18_2[c] ->	0	1.14282e-07	1.14282e-07	0	0.012	0	0.0119999	0	1.05002e+07
98	sink_pe_hs_18_2_16_0(c)	'Exchange/demand reaction'	pe_hs_18_2_16_0[c] ->	0	1.14282e-07	1.14282e-07	0	0.012	0	0.0119999	0	1.05002e+07
99	sink_pe_hs_18_2_18_1(c)	'Exchange/demand reaction'	pe_hs_18_2_18_1[c] ->	0	1.14282e-07	1.14282e-07	0	0.012	0	0.0119999	0	1.05002e+07
100	2KMBTA	'Amino Acid Metabolism'	2kmb[c] + glu-L[c] -> akg[c] + met-L[c]	0	1.19996e-07	1.19996e-07	0	0.0251511	0	0.025151	0	2.09598e+07
101	3MOXTYRESSte	'Transport'	3 3moxtyr[c] + 2 atp[c] + 2 h2o[c] -> 2 adp[c] + 2 h[c] + 2 pi[c] + 3 3moxtyr[e]	0	3.99988e-07	3.99988e-07	0	0.0108	0	0.0107996	0	2.69998e+06
102	4PYRDX	'Transport'	4pyrdx[c] + atp[c] + h2o[c] -> adp[c] + h[c] + pi[c] + 4pyrdx[e]	0	7.99976e-07	7.99976e-07	0	0.000383	0	0.0003822	0	47776.4
103	5AOPt2	'Transport'	5aop[e] + h[e] -> 5aop[c] + h[c]	0	1.59995e-06	1.59995e-06	0.0199925	0.02	0.0199925	0.0199984	1.24957e+06	1.24994e+06
104	ACALDt	'Transport'	acald[e] <=> acald[c]	0	3.99988e-07	3.99988e-07	0	3.74e-05	0	3.7e-05	0	9250.28
105	ACGAM2E	'Carbohydrate Metabolism'	acgam[c] <=> acmana[c]	-3.74e-05	-3.7e-05	3.99988e-07	-3.74e-05	0	0	3.7e-05	0	9250.28
106	ACGAMK	'Carbohydrate Metabolism'	acgam[c] + atp[c] -> acgam6p[c] + adp[c] + h[c]	3.7e-05	3.74e-05	3.99988e-07	0	3.74e-05	-3.7e-05	0	-9250.28	0
107	ACNAM9PL	'Carbohydrate Metabolism'	acmanap[c] + h2o[c] + pep[c] -> acnamp[c] + pi[c]	0	3.99988e-07	3.99988e-07	0	1.05249	0	1.05249	0	2.6313e+08
108	ACNAMPH	'Carbohydrate Metabolism'	acnamp[c] + h2o[c] -> acnam[c] + pi[c]	0	3.99988e-07	3.99988e-07	0	1.05249	0	1.05249	0	2.6313e+08
109	ACNAMt2	'Transport'	acnam[e] + h[e] -> acnam[c] + h[c]	3.7e-05	3.74e-05	3.99988e-07	0	3.74e-05	-3.7e-05	0	-9250.28	0
110	ACNMLr	'Carbohydrate Metabolism'	acnam[c] <=> acmana[c] + pyr[c]	3.7e-05	3.78e-05	7.99976e-07	0	1.05252	-3.7e-05	1.05248	-4625.14	1.31564e+08
111	ACP1(FMN)	'Vitamin Metabolism'	fmn[c] + h2o[c] -> pi[c] + ribflv[c]	0	7.99976e-07	7.99976e-07	0	2.10498	0	2.10498	0	2.6313e+08
112	ACt2r	'Transport'	ac[e] + h[e] <=> ac[c] + h[c]	-3.74e-05	-3.7e-05	3.99988e-07	-3.74e-05	0	0	3.7e-05	0	9250.28
113	ADA	'Nucleotide Metabolism'	adn[c] + h[c] + h2o[c] -> ins[c] + nh4[c]	0	0.024	0.024	0	0.024	0	0	0	0
114	ADEt	'Transport'	ade[e] <=> ade[c]	-0.01	0.014	0.024	-0.01	0.014	0	0	0	0
115	ADK1	'Nucleotide Metabolism'	amp[c] + atp[c] <=> 2 adp[c]	0	3.99988e-07	3.99988e-07	0	1.05251	0	1.05251	0	2.63134e+08
116	ADMDC	'Amino Acid Metabolism'	amet[c] + h[c] -> ametam[c] + co2[c]	0	1.19996e-07	1.19996e-07	0	0.0251511	0	0.025151	0	2.09598e+07
117	ADNCYC	'Nucleotide Metabolism'	atp[c] -> camp[c] + ppi[c]	0	3.99988e-07	3.99988e-07	0	1.05249	0	1.05249	0	2.6313e+08
118	ADNK1	'Nucleotide Metabolism'	adn[c] + atp[c] -> adp[c] + amp[c] + h[c]	0	7.99976e-07	7.99976e-07	0	2.10498	0	2.10498	0	2.6313e+08
119	ADNt	'Transport'	adn[e] <=> adn[c]	0.0099997	0.01	2.99991e-07	-0.014	0.01	-0.0239997	0	-8.00014e+06	0
120	ADPT	'Nucleotide Metabolism'	ade[c] + prpp[c] -> amp[c] + ppi[c]	0	3.99988e-07	3.99988e-07	0	1.05249	0	1.05249	0	2.6313e+08
121	ADRNLtu	'Transport'	adrnl[e] <=> adrnl[c]	0	1.19996e-06	1.19996e-06	0	0.0378	0	0.0377988	0	3.14999e+06
122	AGDC	'Carbohydrate Metabolism'	acgam6p[c] + h2o[c] -> ac[c] + gam6p[c]	3.7e-05	3.74e-05	3.99988e-07	0	3.74e-05	-3.7e-05	0	-9250.28	0
123	AGPAT1_16_0_16_0	'Lipid Metabolism'	alpa_hs_16_0[c] + pmtcoa[c] -> coa[c] + pa_hs_16_0_16_0[c]	0	1.33329e-07	1.33329e-07	0	0.350972	0	0.350972	0	2.63237e+08
124	AGPAT1_16_0_18_1	'Lipid Metabolism'	alpa_hs_16_0[c] + odecoa[c] -> coa[c] + pa_hs_16_0_18_1[c]	0	1.33329e-07	1.33329e-07	0	0.351044	0	0.351044	0	2.63291e+08
125	AGPAT1_16_0_18_2	'Lipid Metabolism'	alpa_hs_16_0[c] + lnlccoa[c] -> coa[c] + pa_hs_16_0_18_2[c]	0	1.33329e-07	1.33329e-07	0	0.350972	0	0.350972	0	2.63237e+08
126	AGPAT1_18_1_18_1	'Lipid Metabolism'	alpa_hs_18_1[c] + odecoa[c] -> coa[c] + pa_hs_18_1_18_1[c]	0	1.33329e-07	1.33329e-07	0	0.350901	0	0.350901	0	2.63183e+08
127	AGPAT1_18_1_18_2	'Lipid Metabolism'	alpa_hs_18_1[c] + lnlccoa[c] -> coa[c] + pa_hs_18_1_18_2[c]	0	1.33329e-07	1.33329e-07	0	0.350972	0	0.350972	0	2.63237e+08
128	AGPAT1_18_2_16_0	'Lipid Metabolism'	alpa_hs_18_2[c] + pmtcoa[c] -> coa[c] + pa_hs_18_2_16_0[c]	0	1.33329e-07	1.33329e-07	0	0.350972	0	0.350972	0	2.63237e+08
129	AGPAT1_18_2_18_1	'Lipid Metabolism'	alpa_hs_18_2[c] + odecoa[c] -> coa[c] + pa_hs_18_2_18_1[c]	0	1.33329e-07	1.33329e-07	0	0.350972	0	0.350972	0	2.63237e+08
130	AHC	'Amino Acid Metabolism'	ahcys[c] + h2o[c] <=> adn[c] + hcys-L[c]	0	2.66659e-07	2.66659e-07	0	0.01	0	0.00999973	0	3.75001e+06
131	ALAt4	'Transport'	ala-L[e] + na1[e] <=> ala-L[c] + na1[c]	-2.28565e-07	0	2.28565e-07	-0.08	-0.0548489	-0.0799998	-0.0548489	-3.50009e+07	-2.39971e+07
132	ALDD2x	'Glycolysis/Gluconeogenesis'	acald[c] + h2o[c] + nad[c] -> ac[c] + 2 h[c] + nadh[c]	0	3.99988e-07	3.99988e-07	0	3.74e-05	0	3.7e-05	0	9250.28
133	AMANK	'Carbohydrate Metabolism'	acmana[c] + atp[c] -> acmanap[c] + adp[c] + h[c]	0	3.99988e-07	3.99988e-07	0	1.05249	0	1.05249	0	2.6313e+08
134	AMPDA	'Nucleotide Metabolism'	amp[c] + h[c] + h2o[c] -> imp[c] + nh4[c]	0	7.99976e-07	7.99976e-07	0	0.024	0	0.0239992	0	2.99999e+06
135	AP4AH1	'Nucleotide Metabolism'	ap4a[c] + h2o[c] -> amp[c] + atp[c] + 2 h[c]	0	0	0	0	0	0	0	#DIV/0!	#DIV/0!
136	ARD1_hs	'Amino Acid Metabolism'	dhmtp[c] + o2[c] -> 2kmb[c] + for[c] + 2 h[c]	0	1.19996e-07	1.19996e-07	0	0.0251511	0	0.025151	0	2.09598e+07
137	ARGN	'Amino Acid Metabolism'	arg-L[c] + h2o[c] -> orn[c] + urea[c]	0	0.1152	0.1152	0	0.1152	0	0	0	0
138	ARGt5r	'Transport'	arg-L[e] <=> arg-L[c]	0	0.1152	0.1152	0	0.1152	0	0	0	0
139	ARS_hs	'Amino Acid Metabolism'	dkmpp[c] + h2o[c] -> dhmtp[c] + pi[c]	0	1.19996e-07	1.19996e-07	0	0.0251511	0	0.025151	0	2.09598e+07
140	ASCBt	'Transport'	ascb-L[e] <=> ascb-L[c]	-0.1111	0	0.1111	-0.1111	0	0	0	0	0
141	BANDMT	'Amino Acid Metabolism'	amet[c] + band[c] <=> ahcys[c] + bandmt[c] + h[c]	-1.19996e-06	2.66659e-07	1.46662e-06	-0.099	0.01	-0.0989988	0.00999973	-6.75012e+06	681820
142	BILGLCURt	'Transport'	hco3[c] + bilglcur[e] <=> bilglcur[c] + hco3[e]	-1.99994e-07	0	1.99994e-07	-0.0025	-0.00249907	-0.0024998	-0.00249907	-1.24994e+06	-1.24957e+06
143	BILIRBU	'Miscellaneous'	bilirub[c] + 2 h[c] + udpglcur[c] -> bilglcur[c] + udp[c]	0	1.99994e-07	1.99994e-07	0.00249907	0.0025	0.00249907	0.0024998	1.24957e+06	1.24994e+06
144	BILIRED	'Miscellaneous'	biliverd[c] + h[c] + nadph[c] -> bilirub[c] + nadp[c]	0	1.99994e-07	1.99994e-07	0.00249907	0.0025	0.00249907	0.0024998	1.24957e+06	1.24994e+06
145	C160CPT1	'Lipid Metabolism'	crn[c] + pmtcoa[c] -> coa[c] + pmtcrn[c]	0	1000	1000	0	1000	0	0	0	0
146	C160CPT2rbc	'Lipid Metabolism'	coa[c] + pmtcrn[c] -> crn[c] + pmtcoa[c]	0	1000	1000	0	1000	0	0	0	0
147	C181CPT1	'Lipid Metabolism'	crn[c] + odecoa[c] -> coa[c] + odecrn[c]	0	1000	1000	0	1000	0	0	0	0
148	C181CPT2rbc	'Lipid Metabolism'	coa[c] + odecrn[c] -> crn[c] + odecoa[c]	0	1000	1000	0	1000	0	0	0	0
149	CA2t	'Transport'	ca2[e] <=> ca2[c]	0	1.59995e-06	1.59995e-06	0	4.20996	0	4.20995	0	2.6313e+08
150	CAATPS	'Transport'	atp[c] + 2 ca2[c] + h2o[c] -> adp[c] + pi[c] + 2 ca2[e] + h[e]	0	7.99976e-07	7.99976e-07	0	2.10498	0	2.10498	0	2.6313e+08
151	CAMPt	'Transport'	atp[c] + camp[c] + h2o[c] -> adp[c] + h[c] + pi[c] + camp[e]	0	1.19996e-07	1.19996e-07	0	0.024	0	0.0239999	0	2.00005e+07
152	CAT	'Miscellaneous'	2 h2o2[c] -> 2 h2o[c] + o2[c]	0	5	5	0	5.00031	0	0.0003051	0	0.006102
153	CDIPTr_16_0_16_0	'Lipid Metabolism'	cdpdag_hs_16_0_16_0[c] + inost[c] <=> cmp[c] + h[c] + pail_hs_16_0_16_0[c]	0	2.66659e-07	2.66659e-07	0	0.701659	0	0.701659	0	2.6313e+08
154	CDIPTr_16_0_18_1	'Lipid Metabolism'	cdpdag_hs_16_0_18_1[c] + inost[c] <=> cmp[c] + h[c] + pail_hs_16_0_18_1[c]	0	2.66659e-07	2.66659e-07	0	0.701659	0	0.701659	0	2.6313e+08
155	CDIPTr_16_0_18_2	'Lipid Metabolism'	cdpdag_hs_16_0_18_2[c] + inost[c] <=> cmp[c] + h[c] + pail_hs_16_0_18_2[c]	0	2.66659e-07	2.66659e-07	0	0.701659	0	0.701659	0	2.6313e+08
156	CDIPTr_18_1_18_1	'Lipid Metabolism'	cdpdag_hs_18_1_18_1[c] + inost[c] <=> cmp[c] + h[c] + pail_hs_18_1_18_1[c]	0	2.66659e-07	2.66659e-07	0	0.701659	0	0.701659	0	2.6313e+08
157	CDIPTr_18_1_18_2	'Lipid Metabolism'	cdpdag_hs_18_1_18_2[c] + inost[c] <=> cmp[c] + h[c] + pail_hs_18_1_18_2[c]	0	2.66659e-07	2.66659e-07	0	0.701659	0	0.701659	0	2.6313e+08
158	CDIPTr_18_2_16_0	'Lipid Metabolism'	cdpdag_hs_18_2_16_0[c] + inost[c] <=> cmp[c] + h[c] + pail_hs_18_2_16_0[c]	0	2.66659e-07	2.66659e-07	0	0.701659	0	0.701659	0	2.6313e+08
159	CDIPTr_18_2_18_1	'Lipid Metabolism'	cdpdag_hs_18_2_18_1[c] + inost[c] <=> cmp[c] + h[c] + pail_hs_18_2_18_1[c]	0	2.66659e-07	2.66659e-07	0	0.701659	0	0.701659	0	2.6313e+08
160	CDS_16_0_16_0	'Lipid Metabolism'	ctp[c] + h[c] + pa_hs_16_0_16_0[c] -> cdpdag_hs_16_0_16_0[c] + ppi[c]	0	2.66659e-07	2.66659e-07	0	0.701659	0	0.701659	0	2.6313e+08
161	CDS_16_0_18_1	'Lipid Metabolism'	ctp[c] + h[c] + pa_hs_16_0_18_1[c] -> cdpdag_hs_16_0_18_1[c] + ppi[c]	0	2.66659e-07	2.66659e-07	0	0.701659	0	0.701659	0	2.6313e+08
162	CDS_16_0_18_2	'Lipid Metabolism'	ctp[c] + h[c] + pa_hs_16_0_18_2[c] -> cdpdag_hs_16_0_18_2[c] + ppi[c]	0	2.66659e-07	2.66659e-07	0	0.701659	0	0.701659	0	2.6313e+08
163	CDS_18_1_18_1	'Lipid Metabolism'	ctp[c] + h[c] + pa_hs_18_1_18_1[c] -> cdpdag_hs_18_1_18_1[c] + ppi[c]	0	2.66659e-07	2.66659e-07	0	0.701659	0	0.701659	0	2.6313e+08
164	CDS_18_1_18_2	'Lipid Metabolism'	ctp[c] + h[c] + pa_hs_18_1_18_2[c] -> cdpdag_hs_18_1_18_2[c] + ppi[c]	0	2.66659e-07	2.66659e-07	0	0.701659	0	0.701659	0	2.6313e+08
165	CDS_18_2_16_0	'Lipid Metabolism'	ctp[c] + h[c] + pa_hs_18_2_16_0[c] -> cdpdag_hs_18_2_16_0[c] + ppi[c]	0	2.66659e-07	2.66659e-07	0	0.701659	0	0.701659	0	2.6313e+08
166	CDS_18_2_18_1	'Lipid Metabolism'	ctp[c] + h[c] + pa_hs_18_2_18_1[c] -> cdpdag_hs_18_2_18_1[c] + ppi[c]	0	2.66659e-07	2.66659e-07	0	0.701659	0	0.701659	0	2.6313e+08
167	CEPTC_16_0_16_0	'Lipid Metabolism'	cdpchol[c] + dag_hs_16_0_16_0[c] -> cmp[c] + h[c] + pchol_hs_16_0_16_0[c]	0	1.33329e-07	1.33329e-07	0	0.350972	0	0.350972	0	2.63237e+08
168	CEPTC_16_0_18_1	'Lipid Metabolism'	cdpchol[c] + dag_hs_16_0_18_1[c] -> cmp[c] + h[c] + pchol_hs_16_0_18_1[c]	0	1.33329e-07	1.33329e-07	0	0.351044	0	0.351044	0	2.63291e+08
169	CEPTC_16_0_18_2	'Lipid Metabolism'	cdpchol[c] + dag_hs_16_0_18_2[c] -> cmp[c] + h[c] + pchol_hs_16_0_18_2[c]	0	1.33329e-07	1.33329e-07	0	0.350972	0	0.350972	0	2.63237e+08
170	CEPTC_18_1_18_1	'Lipid Metabolism'	cdpchol[c] + dag_hs_18_1_18_1[c] -> cmp[c] + h[c] + pchol_hs_18_1_18_1[c]	0	1.33329e-07	1.33329e-07	0	0.350901	0	0.350901	0	2.63183e+08
171	CEPTC_18_1_18_2	'Lipid Metabolism'	cdpchol[c] + dag_hs_18_1_18_2[c] -> cmp[c] + h[c] + pchol_hs_18_1_18_2[c]	0	1.33329e-07	1.33329e-07	0	0.350972	0	0.350972	0	2.63237e+08
172	CEPTC_18_2_16_0	'Lipid Metabolism'	cdpchol[c] + dag_hs_18_2_16_0[c] -> cmp[c] + h[c] + pchol_hs_18_2_16_0[c]	0	1.33329e-07	1.33329e-07	0	0.350972	0	0.350972	0	2.63237e+08
173	CEPTC_18_2_18_1	'Lipid Metabolism'	cdpchol[c] + dag_hs_18_2_18_1[c] -> cmp[c] + h[c] + pchol_hs_18_2_18_1[c]	0	1.33329e-07	1.33329e-07	0	0.350972	0	0.350972	0	2.63237e+08
174	CEPTE_16_0_16_0	'Lipid Metabolism'	cdpea[c] + dag_hs_16_0_16_0[c] -> cmp[c] + h[c] + pe_hs_16_0_16_0[c]	0	1.14282e-07	1.14282e-07	0	0.012	0	0.0119999	0	1.05002e+07
175	CEPTE_16_0_18_1	'Lipid Metabolism'	cdpea[c] + dag_hs_16_0_18_1[c] -> cmp[c] + h[c] + pe_hs_16_0_18_1[c]	0	1.14282e-07	1.14282e-07	0	0.012	0	0.0119999	0	1.05002e+07
176	CEPTE_16_0_18_2	'Lipid Metabolism'	cdpea[c] + dag_hs_16_0_18_2[c] -> cmp[c] + h[c] + pe_hs_16_0_18_2[c]	0	1.14282e-07	1.14282e-07	0	0.012	0	0.0119999	0	1.05002e+07
177	CEPTE_18_1_18_1	'Lipid Metabolism'	cdpea[c] + dag_hs_18_1_18_1[c] -> cmp[c] + h[c] + pe_hs_18_1_18_1[c]	0	1.14282e-07	1.14282e-07	0	0.012	0	0.0119999	0	1.05002e+07
178	CEPTE_18_1_18_2	'Lipid Metabolism'	cdpea[c] + dag_hs_18_1_18_2[c] -> cmp[c] + h[c] + pe_hs_18_1_18_2[c]	0	1.14282e-07	1.14282e-07	0	0.012	0	0.0119999	0	1.05002e+07
179	CEPTE_18_2_16_0	'Lipid Metabolism'	cdpea[c] + dag_hs_18_2_16_0[c] -> cmp[c] + h[c] + pe_hs_18_2_16_0[c]	0	1.14282e-07	1.14282e-07	0	0.012	0	0.0119999	0	1.05002e+07
180	CEPTE_18_2_18_1	'Lipid Metabolism'	cdpea[c] + dag_hs_18_2_18_1[c] -> cmp[c] + h[c] + pe_hs_18_2_18_1[c]	0	1.14282e-07	1.14282e-07	0	0.012	0	0.0119999	0	1.05002e+07
181	CGMPt	'Transport'	35cgmp[c] + atp[c] + h2o[c] -> adp[c] + h[c] + pi[c] + 35cgmp[e]	0	8.27562e-08	8.27562e-08	0	0.024	0	0.0239999	0	2.90008e+07
182	CHLP	'Lipid Metabolism'	cholp[c] + h2o[c] -> chol[c] + pi[c]	0	7.99976e-07	7.99976e-07	0	2.10498	0	2.10498	0	2.6313e+08
183	CHLPCTD	'Lipid Metabolism'	cholp[c] + ctp[c] + h[c] -> cdpchol[c] + ppi[c]	0	1.33329e-07	1.33329e-07	0	0.351115	0	0.351115	0	2.63344e+08
184	CHOLK	'Lipid Metabolism'	atp[c] + chol[c] -> adp[c] + cholp[c] + h[c]	0	7.99976e-07	7.99976e-07	0	2.10498	0	2.10498	0	2.6313e+08
185	CHOLt4	'Transport'	chol[e] + na1[e] <=> chol[c] + na1[c]	0	1.14282e-07	1.14282e-07	0	0.012	0	0.0119999	0	1.05002e+07
186	CO2t	'Transport'	co2[e] <=> co2[c]	4.91259	5.77779	0.865204	-2.28582	5.65738	-7.1984	-0.120409	-831.989	-13.9168
187	COt	'Transport'	co[c] <=> co[e]	0	1.99994e-07	1.99994e-07	0.00249907	0.0025	0.00249907	0.0024998	1.24957e+06	1.24994e+06
188	CPPPGO	'Miscellaneous'	cpppg3[c] + 2 h[c] + o2[c] -> 2 co2[c] + 2 h2o[c] + pppg9[c]	0	1.99994e-07	1.99994e-07	0.00249907	0.0025	0.00249907	0.0024998	1.24957e+06	1.24994e+06
189	CYStec	'Transport'	cys-L[e] <=> cys-L[c]	0	2.28565e-07	2.28565e-07	0.0799991	0.08	0.0799991	0.0799998	3.50006e+07	3.50009e+07
190	CYTK1	'Nucleotide Metabolism'	atp[c] + cmp[c] <=> adp[c] + cdp[c]	0	2.66659e-07	2.66659e-07	0	0.701659	0	0.701659	0	2.6313e+08
191	D-LACt2	'Transport'	h[e] + lac-D[e] <=> h[c] + lac-D[c]	-3.99988e-07	0	3.99988e-07	-1.46778	0	-1.46778	0	-3.66956e+08	0
192	DAGK_hs_16_0_16_0	'Lipid Metabolism'	atp[c] + dag_hs_16_0_16_0[c] <=> adp[c] + h[c] + pa_hs_16_0_16_0[c]	-1.33329e-07	7.99976e-07	9.33306e-07	-0.350972	2.10498	-0.350972	2.10498	-3.76053e+07	2.2554e+08
193	DAGK_hs_16_0_18_1	'Lipid Metabolism'	atp[c] + dag_hs_16_0_18_1[c] <=> adp[c] + h[c] + pa_hs_16_0_18_1[c]	-1.33329e-07	7.99976e-07	9.33306e-07	-0.351044	2.10498	-0.351044	2.10498	-3.76129e+07	2.2554e+08
194	DAGK_hs_16_0_18_2	'Lipid Metabolism'	atp[c] + dag_hs_16_0_18_2[c] <=> adp[c] + h[c] + pa_hs_16_0_18_2[c]	-1.33329e-07	7.99976e-07	9.33306e-07	-0.350972	2.10498	-0.350972	2.10498	-3.76053e+07	2.2554e+08
195	DAGK_hs_18_1_18_1	'Lipid Metabolism'	atp[c] + dag_hs_18_1_18_1[c] <=> adp[c] + h[c] + pa_hs_18_1_18_1[c]	-1.33329e-07	7.99976e-07	9.33306e-07	-0.350901	2.10498	-0.350901	2.10498	-3.75976e+07	2.2554e+08
196	DAGK_hs_18_1_18_2	'Lipid Metabolism'	atp[c] + dag_hs_18_1_18_2[c] <=> adp[c] + h[c] + pa_hs_18_1_18_2[c]	-1.33329e-07	7.99976e-07	9.33306e-07	-0.350972	2.10498	-0.350972	2.10498	-3.76053e+07	2.2554e+08
197	DAGK_hs_18_2_16_0	'Lipid Metabolism'	atp[c] + dag_hs_18_2_16_0[c] <=> adp[c] + h[c] + pa_hs_18_2_16_0[c]	-1.33329e-07	7.99976e-07	9.33306e-07	-0.350972	2.10498	-0.350972	2.10498	-3.76053e+07	2.2554e+08
198	DAGK_hs_18_2_18_1	'Lipid Metabolism'	atp[c] + dag_hs_18_2_18_1[c] <=> adp[c] + h[c] + pa_hs_18_2_18_1[c]	-1.33329e-07	7.99976e-07	9.33306e-07	-0.350972	2.10498	-0.350972	2.10498	-3.76053e+07	2.2554e+08
199	DGULND	'Carbohydrate Metabolism'	3dhguln[c] + h[c] <=> co2[c] + xylu-L[c]	0	3.42847e-07	3.42847e-07	0	0.416842	0	0.416842	0	1.21582e+08
200	DHAAt1r	'Transport'	dhdascb[e] <=> dhdascb[c]	0	0.1111	0.1111	0	0.1111	0	0	0	0
201	DM_nadh	'Exchange/demand reaction'	nadh[c] -> h[c] + nad[c]	0	1.07426	1.07426	0	2.25366	0	1.1794	0	109.787
202	DOPAMT	'Amino Acid Metabolism'	amet[c] + dopa[c] -> 3moxtyr[c] + ahcys[c] + h[c]	0	1.19996e-06	1.19996e-06	0	0.0324	0	0.0323988	0	2.69998e+06
203	DOPAtu	'Transport'	dopa[e] <=> dopa[c]	0	1.19996e-06	1.19996e-06	0	0.0324	0	0.0323988	0	2.69998e+06
204	DPGM	'Glycolysis/Gluconeogenesis'	13dpg[c] <=> 23dpg[c] + h[c]	0	7.99976e-07	7.99976e-07	0	2.10498	0	2.10498	0	2.6313e+08
205	DPGase	'Glycolysis/Gluconeogenesis'	23dpg[c] + h2o[c] -> 3pg[c] + pi[c]	0	7.99976e-07	7.99976e-07	0	2.10498	0	2.10498	0	2.6313e+08
206	ENO	'Glycolysis/Gluconeogenesis'	2pg[c] <=> h2o[c] + pep[c]	2.90689	2.90689	7.99976e-07	3.25181	5.57826	0.344914	2.67137	4.31155e+07	3.33931e+08
207	ETHAK	'Lipid Metabolism'	atp[c] + etha[c] -> adp[c] + ethamp[c] + h[c]	0	7.99976e-07	7.99976e-07	0	2.10498	0	2.10498	0	2.6313e+08
208	ETHAt	'Transport'	etha[e] <=> etha[c]	0	1.14282e-07	1.14282e-07	0	0.012	0	0.0119999	0	1.05002e+07
209	ETHP	'Lipid Metabolism'	ethamp[c] + h2o[c] -> etha[c] + pi[c]	0	7.99976e-07	7.99976e-07	0	2.10498	0	2.10498	0	2.6313e+08
210	FACOAL160	'Lipid Metabolism'	atp[c] + coa[c] + hdca[c] <=> amp[c] + pmtcoa[c] + ppi[c]	0	2.66659e-07	2.66659e-07	0	0.701945	0	0.701945	0	2.63237e+08
211	FACOAL181	'Lipid Metabolism'	atp[c] + coa[c] + ocdcea[c] <=> amp[c] + odecoa[c] + ppi[c]	0	2.66659e-07	2.66659e-07	0	0.701802	0	0.701802	0	2.63183e+08
212	FACOAL1821	'Lipid Metabolism'	atp[c] + coa[c] + lnlc[c] <=> amp[c] + lnlccoa[c] + ppi[c]	0	1.33329e-07	1.33329e-07	0	0.350972	0	0.350972	0	2.63237e+08
213	FADDP	'Vitamin Metabolism'	fad[c] + h2o[c] -> amp[c] + fmn[c] + 2 h[c]	0	3.99988e-07	3.99988e-07	0	1.05249	0	1.05249	0	2.6313e+08
214	FBA	'Glycolysis/Gluconeogenesis'	fdp[c] <=> dhap[c] + g3p[c]	1.44245	1.44245	7.99976e-07	0.458676	2.56776	-0.98377	1.12532	-1.22975e+08	1.40669e+08
215	FBP26	'Carbohydrate Metabolism'	f26bp[c] + h2o[c] -> f6p[c] + pi[c]	0	7.99976e-07	7.99976e-07	0	2.10498	0	2.10498	0	2.6313e+08
216	FCLT	'Miscellaneous'	fe2[c] + ppp9[c] -> 2 h[c] + pheme[c]	0	1.99994e-07	1.99994e-07	0.00249907	0.0025	0.00249907	0.0024998	1.24957e+06	1.24994e+06
217	FE2t1	'Transport'	fe2[e] <=> fe2[c]	0	0	0	0	0	0	0	#DIV/0!	#DIV/0!
218	FMNAT	'Vitamin Metabolism'	atp[c] + fmn[c] + h[c] -> fad[c] + ppi[c]	0	3.99988e-07	3.99988e-07	0	1.05249	0	1.05249	0	2.6313e+08
219	FRUt1r	'Transport'	fru[e] <=> fru[c]	0.0074996	0.0075	3.99988e-07	-1.12	0.0075	-1.1275	0	-2.81883e+08	0
220	FUM	'Citric Acid Cycle'	fum[c] + h2o[c] <=> mal-L[c]	-0.5	0.25	0.75	-0.5	0.25	0	0	0	0
221	FUMtr	'Transport'	fum[e] <=> fum[c]	-0.5	0.25	0.75	-0.5	0.25	0	0	0	0
222	G6PDA	'Carbohydrate Metabolism'	gam6p[c] + h2o[c] -> f6p[c] + nh4[c]	4.7e-05	4.74e-05	3.99988e-07	0	4.74e-05	-4.7e-05	0	-11750.3	0
223	G6PDH2r	'Pentose Phosphate Pathway'	g6p[c] + nadp[c] <=> 6pgl[c] + h[c] + nadph[c]	0.056	0.0560024	2.39993e-06	0	4.99729	-0.056	4.94128	-2.3334e+06	2.05893e+08
224	GALK	'Carbohydrate Metabolism'	atp[c] + gal[c] -> adp[c] + gal1p[c] + h[c]	0.3169	0.3169	3.99988e-07	0	0.3169	-0.3169	0	-7.92272e+07	0
225	GALOR	'Carbohydrate Metabolism'	gal[c] + h[c] + nadph[c] <=> galt[c] + nadp[c]	0	0	0	0	0	0	0	#DIV/0!	#DIV/0!
226	GALT	'Carbohydrate Metabolism'	gal1p[c] + h[c] + utp[c] <=> ppi[c] + udpgal[c]	-999.683	1000	1999.68	-999.998	1000	-0.314401	0	-0.0157225	0
227	GALU	'Carbohydrate Metabolism'	g1p[c] + h[c] + utp[c] <=> ppi[c] + udpg[c]	-1000	999.683	1999.68	-999.998	1000	0.00249907	0.3169	0.000124973	0.0158475
228	GALt1r	'Transport'	gal[e] <=> gal[c]	0.3169	0.3169	3.99988e-07	0	0.3169	-0.3169	0	-7.92272e+07	0
229	GAMt1r	'Transport'	gam[e] <=> gam[c]	9.60001e-06	1e-05	3.99988e-07	0	1e-05	-9.60001e-06	0	-2400.07	0
230	GAPD	'Glycolysis/Gluconeogenesis'	g3p[c] + nad[c] + pi[c] <=> 13dpg[c] + h[c] + nadh[c]	2.90689	2.90689	7.99976e-07	3.25181	5.57826	0.344914	2.67137	4.31155e+07	3.33931e+08
231	GGLUCT	'Amino Acid Metabolism'	gluala[e] -> 5oxpro[c] + ala-L[c]	0	2.28565e-07	2.28565e-07	0.0548489	0.08	0.0548489	0.0799998	2.39971e+07	3.50009e+07
232	GK1	'Nucleotide Metabolism'	atp[c] + gmp[c] <=> adp[c] + gdp[c]	0	8.27562e-08	8.27562e-08	0	0.024	0	0.0239999	0	2.90008e+07
233	GLCt1r	'Transport'	glc-D[e] <=> glc-D[c]	1.12	1.12	3.99988e-07	0	1.12	-1.12	0	-2.80008e+08	0
234	GLNS	'Amino Acid Metabolism'	atp[c] + glu-L[c] + nh4[c] -> adp[c] + gln-L[c] + h[c] + pi[c]	0	2.66659e-07	2.66659e-07	0	0.559551	0	0.559551	0	2.09838e+08
235	GLNt4	'Transport'	gln-L[e] + na1[e] -> gln-L[c] + na1[c]	0	1.77773e-07	1.77773e-07	0	0.0251511	0	0.025151	0	1.41478e+07
236	GLUCYS	'Amino Acid Metabolism'	atp[c] + cys-L[c] + glu-L[c] -> adp[c] + glucys[c] + h[c] + pi[c]	0	2.28565e-07	2.28565e-07	0.0799991	0.08	0.0799991	0.0799998	3.50006e+07	3.50009e+07
237	GLYCt	'Transport'	glyc[c] <=> glyc[e]	-1.14282e-07	0	1.14282e-07	-0.012	0	-0.0119999	0	-1.05002e+07	0
238	GLYK	'Lipid Metabolism'	atp[c] + glyc[c] -> adp[c] + glyc3p[c] + h[c]	0	1.14282e-07	1.14282e-07	0	0.012	0	0.0119999	0	1.05002e+07
239	GLYOX	'Amino Acid Metabolism'	h2o[c] + lgt-S[c] -> gthrd[c] + h[c] + lac-D[c]	0	3.99988e-07	3.99988e-07	0	1.46778	0	1.46778	0	3.66956e+08
240	GLYt7(211)r	'Transport'	cl[e] + gly[e] + 2 na1[e] <=> cl[c] + gly[c] + 2 na1[c]	0	2.28565e-07	2.28565e-07	0.0799991	0.08	0.0799991	0.0799998	3.50006e+07	3.50009e+07
241	GMPR	'Nucleotide Metabolism'	gmp[c] + 2 h[c] + nadph[c] -> imp[c] + nadp[c] + nh4[c]	0	2.66659e-07	2.66659e-07	0	0.569656	0	0.569656	0	2.13627e+08
242	GMPS2	'Nucleotide Metabolism'	atp[c] + gln-L[c] + h2o[c] + xmp[c] -> amp[c] + glu-L[c] + gmp[c] + 2 h[c] + ppi[c]	0	2.66659e-07	2.66659e-07	0	0.569656	0	0.569656	0	2.13627e+08
243	GND	'Pentose Phosphate Pathway'	6pgc[c] + nadp[c] -> co2[c] + nadph[c] + ru5p-D[c]	0.056	0.0560024	2.39993e-06	0.198747	7.43406	0.142747	7.37805	5.94799e+06	3.07428e+08
244	GPAM_hs_16_0	'Lipid Metabolism'	glyc3p[c] + pmtcoa[c] -> alpa_hs_16_0[c] + coa[c]	0	1.33329e-07	1.33329e-07	0	0.351115	0	0.351115	0	2.63344e+08
245	GPAM_hs_18_1	'Lipid Metabolism'	glyc3p[c] + odecoa[c] -> alpa_hs_18_1[c] + coa[c]	0	1.33329e-07	1.33329e-07	0	0.350972	0	0.350972	0	2.63237e+08
246	GPAM_hs_18_2	'Lipid Metabolism'	glyc3p[c] + lnlccoa[c] -> alpa_hs_18_2[c] + coa[c]	0	1.33329e-07	1.33329e-07	0	0.350972	0	0.350972	0	2.63237e+08
247	GPDDA1	'Lipid Metabolism'	g3pc[c] + h2o[c] -> chol[c] + glyc3p[c] + h[c]	0	1.33329e-07	1.33329e-07	0	0.35083	0	0.350829	0	2.6313e+08
248	GTHDH	'Vitamin Metabolism'	dhdascb[c] + 2 gthrd[c] -> ascb-L[c] + gthox[c]	0	0.1111	0.1111	0	0.1111	0	0	0	0
249	GTHO	'Amino Acid Metabolism'	gthox[c] + h[c] + nadph[c] -> 2 gthrd[c] + nadp[c]	0	0.862005	0.862005	0	10.0717	0	9.20971	0	1068.41
250	GTHOXti2	'Transport'	atp[c] + gthox[c] + h2o[c] -> adp[c] + h[c] + pi[c] + gthox[e]	0	1.14282e-07	1.14282e-07	0.0399995	0.04	0.0399995	0.0399999	3.50006e+07	3.50009e+07
251	GTHP	'Amino Acid Metabolism'	2 gthrd[c] + h2o2[c] -> gthox[c] + 2 h2o[c]	0	0.862005	0.862005	0	10.0006	0	9.13861	0	1060.16
252	GTHS	'Amino Acid Metabolism'	atp[c] + glucys[c] + gly[c] -> adp[c] + gthrd[c] + h[c] + pi[c]	0	2.28565e-07	2.28565e-07	0.0799991	0.08	0.0799991	0.0799998	3.50006e+07	3.50009e+07
253	GUACYC	'Nucleotide Metabolism'	gtp[c] -> 35cgmp[c] + ppi[c]	0	8.27562e-08	8.27562e-08	0	0.024	0	0.0239999	0	2.90008e+07
254	GUAPRT	'Nucleotide Metabolism'	gua[c] + prpp[c] -> gmp[c] + ppi[c]	0	3.99988e-07	3.99988e-07	0	1.05249	0	1.05249	0	2.6313e+08
255	GULN3D	'Carbohydrate Metabolism'	guln[c] + nad[c] <=> 3dhguln[c] + h[c] + nadh[c]	0	3.42847e-07	3.42847e-07	0	0.416842	0	0.416842	0	1.21582e+08
256	GULND	'Carbohydrate Metabolism'	glcur[c] + h[c] + nadph[c] <=> guln[c] + nadp[c]	0	3.42847e-07	3.42847e-07	0	0.416842	0	0.416842	0	1.21582e+08
257	H2O2t	'Transport'	h2o2[e] <=> h2o2[c]	-7.99976e-07	10	10	-0.000611	10	-0.0006102	0	-0.006102	0
258	H2Ot	'Transport'	h2o[e] <=> h2o[c]	-4.71213	6.28908	11.0012	-10	6.4568	-5.28787	0.167725	-48.0663	1.52461
259	HCO3E	'Miscellaneous'	co2[c] + h2o[c] <=> h[c] + hco3[c]	5.83379	5.83379	1.82852e-06	5.87112	5.87112	0.0373342	0.0373333	2.04178e+06	2.04173e+06
260	HCO3_CLt	'Transport'	cl[c] + hco3[e] <=> hco3[c] + cl[e]	-5.83379	-5.83379	1.82852e-06	-5.87362	-5.87362	-0.0398333	-0.0398342	-2.17845e+06	-2.1785e+06
261	HCYSte	'Transport'	hcys-L[e] <=> hcys-L[c]	-2.66659e-07	0	2.66659e-07	-0.01	0	-0.00999973	0	-3.75001e+06	0
262	HDCAtr	'Transport'	hdca[e] <=> hdca[c]	0	2.28565e-07	2.28565e-07	0	0.012	0	0.0119998	0	5.25005e+06
263	HEX1	'Glycolysis/Gluconeogenesis'	atp[c] + glc-D[c] -> adp[c] + g6p[c] + h[c]	0.257995	1.12	0.862005	0	1.12	-0.257995	0	-29.9297	0
264	HEX10	'Carbohydrate Metabolism'	atp[c] + gam[c] -> adp[c] + gam6p[c] + h[c]	9.60001e-06	1e-05	3.99988e-07	0	1e-05	-9.60001e-06	0	-2400.07	0
265	HEX4	'Carbohydrate Metabolism'	atp[c] + man[c] -> adp[c] + h[c] + man6p[c]	0.0099996	0.01	3.99988e-07	0	0.01	-0.0099996	0	-2.49997e+06	0
266	HEX7	'Carbohydrate Metabolism'	atp[c] + fru[c] -> adp[c] + f6p[c] + h[c]	0.0074996	0.869505	0.862005	0	1.1275	-0.0074996	0.257995	-0.870018	29.9297
267	HMBS	'Miscellaneous'	h2o[c] + 4 ppbng[c] -> hmbil[c] + 4 nh4[c]	0	1.99994e-07	1.99994e-07	0.00249907	0.0025	0.00249907	0.0024998	1.24957e+06	1.24994e+06
268	HOXG	'Miscellaneous'	5 h[c] + 3 nadph[c] + 3 o2[c] + pheme[c] -> biliverd[c] + co[c] + fe2[c] + 3 h2o[c] + 3 nadp[c]	0	1.99994e-07	1.99994e-07	0.00249907	0.0025	0.00249907	0.0024998	1.24957e+06	1.24994e+06
269	HXPRT	'Nucleotide Metabolism'	hxan[c] + prpp[c] -> imp[c] + ppi[c]	0	3.99988e-07	3.99988e-07	0	1.05249	0	1.05249	0	2.6313e+08
270	HYXNt	'Transport'	hxan[e] <=> hxan[c]	-0.024	0	0.024	-0.024	0	0	0	0	0
271	Ht	'Transport'	h[c] <=> h[e]	4.2186	7.11712	2.89852	1.04873	6.8022	-3.16987	-0.314916	-109.362	-10.8647
272	ICDHy	'Citric Acid Cycle'	icit[c] + nadp[c] -> akg[c] + co2[c] + nadph[c]	0	0	0	0	0	0	0	#DIV/0!	#DIV/0!
273	IMPD	'Nucleotide Metabolism'	h2o[c] + imp[c] + nad[c] -> h[c] + nadh[c] + xmp[c]	0	2.66659e-07	2.66659e-07	0	0.569656	0	0.569656	0	2.13627e+08
274	INSt	'Transport'	ins[e] <=> ins[c]	-2.99991e-07	0	2.99991e-07	-0.024	0	-0.0239997	0	-8.00014e+06	0
275	KCCt	'Transport'	cl[e] + k[e] <=> cl[c] + k[c]	-5.83379	-5.83379	1.59995e-06	-5.95362	-5.95362	-0.119833	-0.119834	-7.4898e+06	-7.48985e+06
276	L-LACt2r	'Transport'	h[e] + lac-L[e] <=> h[c] + lac-L[c]	-3.65693	-1.83264	1.8243	-3.67559	-1.07533	-0.0186604	0.757309	-1.02288	41.5124
277	LDH_L	'Glycolysis/Gluconeogenesis'	lac-L[c] + nad[c] <=> h[c] + nadh[c] + pyr[c]	-3.65693	-1.83264	1.8243	-3.67559	-1.07533	-0.0186604	0.757309	-1.02288	41.5124
278	LEUKTRA4t	'Transport'	leuktrA4[e] <=> leuktrA4[c]	0	2.4e-06	2.4e-06	0	2.4e-06	0	0	0	0
279	LEUKTRB4t	'Transport'	leuktrB4[e] <=> leuktrB4[c]	-2.4e-06	0	2.4e-06	-2.4e-06	0	0	0	0	0
280	LGTHL	'Amino Acid Metabolism'	gthrd[c] + mthgxl[c] -> lgt-S[c]	0	3.99988e-07	3.99988e-07	0	1.46778	0	1.46778	0	3.66956e+08
281	LNLCCPT1	'Lipid Metabolism'	crn[c] + lnlccoa[c] -> coa[c] + lnlccrn[c]	0	1000	1000	0	1000	0	0	0	0
282	LNLCCPT2rbc	'Lipid Metabolism'	coa[c] + lnlccrn[c] -> crn[c] + lnlccoa[c]	0	1000	1000	0	1000	0	0	0	0
283	LNLCt	'Transport'	lnlc[e] <=> lnlc[c]	0	1.23073e-07	1.23073e-07	0	0.006	0	0.00599988	0	4.87504e+06
284	LPASE_16_0	'Lipid Metabolism'	h2o[c] + lpchol_hs_16_0[c] -> g3pc[c] + h[c] + hdca[c]	0	1.33329e-07	1.33329e-07	0	0.35083	0	0.350829	0	2.6313e+08
285	LPASE_18_1	'Lipid Metabolism'	h2o[c] + lpchol_hs_18_1[c] -> g3pc[c] + h[c] + ocdcea[c]	0	1.33329e-07	1.33329e-07	0	0.35083	0	0.350829	0	2.6313e+08
286	LPASE_18_2	'Lipid Metabolism'	h2o[c] + lpchol_hs_18_2[c] -> g3pc[c] + h[c] + lnlc[c]	0	1.33329e-07	1.33329e-07	0	0.35083	0	0.350829	0	2.6313e+08
287	LTA4H	'Lipid Metabolism'	h2o[c] + leuktrA4[c] -> leuktrB4[c]	0	2.4e-06	2.4e-06	0	2.4e-06	0	0	0	0
288	MALt	'Transport'	mal-L[e] <=> mal-L[c]	-0.25	0.5	0.75	-0.25	0.5	0	0	0	0
289	MAN6PI	'Carbohydrate Metabolism'	man6p[c] <=> f6p[c]	0.0099996	0.01	3.99988e-07	0	0.01	-0.0099996	0	-2.49997e+06	0
290	MANt1r	'Transport'	man[e] <=> man[c]	0.0099996	0.01	3.99988e-07	0	0.01	-0.0099996	0	-2.49997e+06	0
291	MDH	'Citric Acid Cycle'	mal-L[c] + nad[c] <=> h[c] + nadh[c] + oaa[c]	0	0	0	0	0	0	0	#DIV/0!	#DIV/0!
292	MDRPD	'Amino Acid Metabolism'	5mdru1p[c] -> dkmpp[c] + h2o[c]	0	1.19996e-07	1.19996e-07	0	0.0251511	0	0.025151	0	2.09598e+07
293	ME2	'Amino Acid Metabolism'	mal-L[c] + nadp[c] -> co2[c] + nadph[c] + pyr[c]	0	0.75	0.75	0	0.75	0	0	0	0
294	MEPIVESSte	'Transport'	2 atp[c] + 2 h2o[c] + 3 mepi[c] -> 2 adp[c] + 2 h[c] + 2 pi[c] + 3 mepi[e]	0	3.99988e-07	3.99988e-07	0	0.0126	0	0.0125996	0	3.14999e+06
295	METAT	'Amino Acid Metabolism'	atp[c] + h2o[c] + met-L[c] -> amet[c] + pi[c] + ppi[c]	0	2.66659e-07	2.66659e-07	0	0.0351511	0	0.0351509	0	1.3182e+07
296	METtec	'Transport'	met-L[e] <=> met-L[c]	0	2.66659e-07	2.66659e-07	0	0.01	0	0.00999973	0	3.75001e+06
297	MGSA	'Amino Acid Metabolism'	dhap[c] -> mthgxl[c] + pi[c]	0	3.99988e-07	3.99988e-07	0	1.46778	0	1.46778	0	3.66956e+08
298	MI1345PP	'Miscellaneous'	h2o[c] + mi1345p[c] -> mi134p[c] + pi[c]	0	7.99976e-07	7.99976e-07	0	2.10498	0	2.10498	0	2.6313e+08
299	MI145PK	'Miscellaneous'	atp[c] + mi145p[c] -> adp[c] + h[c] + mi1345p[c]	0	7.99976e-07	7.99976e-07	0	2.10498	0	2.10498	0	2.6313e+08
300	MI145PP	'Miscellaneous'	h2o[c] + mi145p[c] -> mi14p[c] + pi[c]	0	7.99976e-07	7.99976e-07	0	2.10498	0	2.10498	0	2.6313e+08
301	MI1PP	'Miscellaneous'	h2o[c] + mi1p-D[c] -> inost[c] + pi[c]	0	2.66659e-07	2.66659e-07	0	0.701659	0	0.701659	0	2.6313e+08
302	MI1PS	'Miscellaneous'	g6p[c] -> mi1p-D[c]	0	1.14282e-07	1.14282e-07	0	0.460464	0	0.460464	0	4.02918e+08
303	MTAP	'Amino Acid Metabolism'	5mta[c] + pi[c] -> 5mdr1p[c] + ade[c]	0	1.19996e-07	1.19996e-07	0	0.0251511	0	0.025151	0	2.09598e+07
304	MTRI	'Amino Acid Metabolism'	5mdr1p[c] <=> 5mdru1p[c]	0	1.19996e-07	1.19996e-07	0	0.0251511	0	0.025151	0	2.09598e+07
305	NACt	'Transport'	nac[e] <=> nac[c]	0	1.99994e-07	1.99994e-07	0	0.001	0	0.0009998	0	499915
306	NADK	'NAD Metabolism'	atp[c] + nad[c] -> adp[c] + h[c] + nadp[c]	0	7.74171e-08	7.74171e-08	0	0.024	0	0.0239999	0	3.10008e+07
307	NADPN	'NAD Metabolism'	h2o[c] + nadp[c] -> adprbp[c] + h[c] + ncam[c]	0	7.74171e-08	7.74171e-08	0	0.024	0	0.0239999	0	3.10008e+07
308	NADS2	'NAD Metabolism'	atp[c] + dnad[c] + gln-L[c] + h2o[c] -> amp[c] + glu-L[c] + h[c] + nad[c] + ppi[c]	0	1.99994e-07	1.99994e-07	0	0.001	0	0.0009998	0	499915
309	NAt	'Transport'	na1[e] <=> na1[c]	8.75068	8.75068	2.93325e-06	8.78813	8.85043	0.0374493	0.0997505	1.27672e+06	3.40068e+06
310	NCAMt	'Transport'	ncam[e] <=> ncam[c]	-1.99994e-07	0	1.99994e-07	-0.001	0	-0.0009998	0	-499915	0
311	NDPK1	'Nucleotide Metabolism'	atp[c] + gdp[c] <=> adp[c] + gtp[c]	0	8.27562e-08	8.27562e-08	0	0.024	0	0.0239999	0	2.90008e+07
312	NDPK2	'Nucleotide Metabolism'	atp[c] + udp[c] <=> adp[c] + utp[c]	0	3.42847e-07	3.42847e-07	0.00249907	0.419342	0.00249907	0.419342	728916	1.22312e+08
313	NDPK3	'Nucleotide Metabolism'	atp[c] + cdp[c] <=> adp[c] + ctp[c]	0	2.66659e-07	2.66659e-07	0	0.701659	0	0.701659	0	2.6313e+08
314	NH4t3r	'Transport'	nh4[c] + h[e] <=> h[c] + nh4[e]	4.7e-05	0.0240482	0.0240012	0.00899627	0.0341474	0.00894927	0.0100992	37.2867	42.0779
315	NICRNS	'NAD Metabolism'	atp[c] + nicrns[c] -> adp[c] + h[c] + nicrnt[c]	0	7.99976e-07	7.99976e-07	0	2.10498	0	2.10498	0	2.6313e+08
316	NMNATr	'NAD Metabolism'	atp[c] + h[c] + nmn[c] <=> nad[c] + ppi[c]	-1.99994e-07	7.74171e-08	2.77411e-07	-0.001	0.024	-0.0009998	0.0239999	-360404	8.65139e+06
317	NNATr	'NAD Metabolism'	atp[c] + h[c] + nicrnt[c] <=> dnad[c] + ppi[c]	0	1.99994e-07	1.99994e-07	0	0.001	0	0.0009998	0	499915
318	NORMETEVESSte	'Transport'	2 atp[c] + 2 h2o[c] + 3 normete-L[c] -> 2 adp[c] + 2 h[c] + 2 pi[c] + 3 normete-L[e]	0	3.99988e-07	3.99988e-07	0	0.0096	0	0.0095996	0	2.39997e+06
319	NP1	'NAD Metabolism'	h[c] + nac[c] + r1p[c] -> nicrns[c] + pi[c]	0	1.99994e-07	1.99994e-07	0	0.001	0	0.0009998	0	499915
320	NRPPHRtu	'Transport'	nrpphr[e] <=> nrpphr[c]	0	1.19996e-06	1.19996e-06	0	0.0288	0	0.0287988	0	2.39997e+06
321	NT5C	'NAD Metabolism'	h2o[c] + nicrnt[c] -> nicrns[c] + pi[c]	0	7.99976e-07	7.99976e-07	0	2.10498	0	2.10498	0	2.6313e+08
322	NTD11	'Nucleotide Metabolism'	h2o[c] + imp[c] -> ins[c] + pi[c]	0	7.99976e-07	7.99976e-07	0	1.06449	0	1.06449	0	1.33065e+08
323	NTD2	'Nucleotide Metabolism'	h2o[c] + ump[c] -> pi[c] + uri[c]	0	1.71424e-07	1.71424e-07	0	0.01	0	0.00999983	0	5.8334e+06
324	NTD5_a	'NAD Metabolism'	h2o[c] + nmn[c] -> pi[c] + rnam[c]	0	7.99976e-07	7.99976e-07	0	2.10498	0	2.10498	0	2.6313e+08
325	NTD7	'Nucleotide Metabolism'	amp[c] + h2o[c] -> adn[c] + pi[c]	0	7.99976e-07	7.99976e-07	0	2.10498	0	2.10498	0	2.6313e+08
326	NTD9	'Nucleotide Metabolism'	gmp[c] + h2o[c] -> gsn[c] + pi[c]	0	3.99988e-07	3.99988e-07	0	1.05249	0	1.05249	0	2.6313e+08
327	NaKt	'Transport'	atp[c] + h2o[c] + 3 na1[c] + 2 k[e] -> adp[c] + h[c] + 2 k[c] + pi[c] + 3 na1[e]	2.91689	2.91689	7.99976e-07	2.97681	2.97681	0.059917	0.0599167	7.48985e+06	7.4898e+06
328	O2t	'Transport'	o2[e] <=> o2[c]	-5	1.09997e-06	5	-4.98633	0.0394093	0.0136678	0.0394082	0.273355	0.788164
329	OCDCEAtr	'Transport'	ocdcea[e] <=> ocdcea[c]	0	2.28565e-07	2.28565e-07	0	0.006	0	0.00599977	0	2.62498e+06
330	OMPDC	'Nucleotide Metabolism'	h[c] + orot5p[c] -> co2[c] + ump[c]	0	1.71424e-07	1.71424e-07	0	0.01	0	0.00999983	0	5.83341e+06
331	OPAHir	'Amino Acid Metabolism'	5oxpro[c] + atp[c] + 2 h2o[c] -> adp[c] + glu-L[c] + h[c] + pi[c]	0	2.28565e-07	2.28565e-07	0.0548489	0.08	0.0548489	0.0799998	2.39971e+07	3.50009e+07
332	ORNDC	'Amino Acid Metabolism'	h[c] + orn[c] -> co2[c] + ptrc[c]	0	0.1152	0.1152	0	0.1152	0	0	0	0
333	OROATP	'Transport'	h[e] + orot[e] -> h[c] + orot[c]	0	1.71424e-07	1.71424e-07	0	0.01	0	0.00999983	0	5.83341e+06
334	ORPT	'Nucleotide Metabolism'	orot5p[c] + ppi[c] <=> orot[c] + prpp[c]	-1.71424e-07	0	1.71424e-07	-0.01	0	-0.00999983	0	-5.83341e+06	0
335	PDE1	'Nucleotide Metabolism'	camp[c] + h2o[c] -> amp[c] + h[c]	0	3.99988e-07	3.99988e-07	0	1.05249	0	1.05249	0	2.6313e+08
336	PDX5PO	'Vitamin Metabolism'	o2[c] + pdx5p[c] <=> h2o2[c] + pydx5p[c]	-7.99976e-07	7.99976e-07	1.59995e-06	-0.000255	0.000128	-0.0002542	0.0001272	-15888	7950.24
337	PDXPP	'Vitamin Metabolism'	h2o[c] + pdx5p[c] -> pi[c] + pydxn[c]	0	7.99976e-07	7.99976e-07	0	2.10498	0	2.10498	0	2.6313e+08
338	PETHCT	'Lipid Metabolism'	ctp[c] + ethamp[c] + h[c] -> cdpea[c] + ppi[c]	0	1.14282e-07	1.14282e-07	0	0.012	0	0.0119999	0	1.05002e+07
339	PFK	'Glycolysis/Gluconeogenesis'	atp[c] + f6p[c] -> adp[c] + fdp[c] + h[c]	1.44245	1.44245	7.99976e-07	0.458676	2.56776	-0.98377	1.12532	-1.22975e+08	1.40669e+08
340	PFK26	'Carbohydrate Metabolism'	atp[c] + f6p[c] -> adp[c] + f26bp[c] + h[c]	0	7.99976e-07	7.99976e-07	0	2.10498	0	2.10498	0	2.6313e+08
341	PGI	'Glycolysis/Gluconeogenesis'	g6p[c] <=> f6p[c]	0.518893	1.3809	0.862007	-4.8786	1.4344	-5.3975	0.0535009	-626.154	6.20655
342	PGK	'Glycolysis/Gluconeogenesis'	3pg[c] + atp[c] <=> 13dpg[c] + adp[c]	-2.90689	-2.90689	7.99976e-07	-5.57826	-3.25181	-2.67137	-0.344914	-3.33931e+08	-4.31155e+07
343	PGL	'Pentose Phosphate Pathway'	6pgl[c] + h2o[c] -> 6pgc[c] + h[c]	0.056	0.0560024	2.39993e-06	0	4.99729	-0.056	4.94128	-2.3334e+06	2.05893e+08
344	PGM	'Glycolysis/Gluconeogenesis'	2pg[c] <=> 3pg[c]	-2.90689	-2.90689	7.99976e-07	-5.57826	-3.25181	-2.67137	-0.344914	-3.33931e+08	-4.31155e+07
345	PGMT	'Glycolysis/Gluconeogenesis'	g1p[c] <=> g6p[c]	0.3169	0.3169	3.99988e-07	-0.419342	0.314401	-0.736241	-0.00249907	-1.84066e+08	-624785
346	PHETA1	'Amino Acid Metabolism'	akg[c] + phe-L[c] <=> glu-L[c] + phpyr[c]	0	0	0	0	0	0	0	#DIV/0!	#DIV/0!
347	PHEtec	'Transport'	phe-L[e] <=> phe-L[c]	0	0	0	0	0	0	0	#DIV/0!	#DIV/0!
348	PI45P5P_16_0_16_0	'Miscellaneous'	h2o[c] + pail45p_hs_16_0_16_0[c] -> pail4p_hs_16_0_16_0[c] + pi[c]	0	7.99976e-07	7.99976e-07	0	2.10498	0	2.10498	0	2.6313e+08
349	PI45P5P_16_0_18_1	'Miscellaneous'	h2o[c] + pail45p_hs_16_0_18_1[c] -> pail4p_hs_16_0_18_1[c] + pi[c]	0	7.99976e-07	7.99976e-07	0	2.10498	0	2.10498	0	2.6313e+08
350	PI45P5P_16_0_18_2	'Miscellaneous'	h2o[c] + pail45p_hs_16_0_18_2[c] -> pail4p_hs_16_0_18_2[c] + pi[c]	0	7.99976e-07	7.99976e-07	0	2.10498	0	2.10498	0	2.6313e+08
351	PI45P5P_18_1_18_1	'Miscellaneous'	h2o[c] + pail45p_hs_18_1_18_1[c] -> pail4p_hs_18_1_18_1[c] + pi[c]	0	7.99976e-07	7.99976e-07	0	2.10498	0	2.10498	0	2.6313e+08
352	PI45P5P_18_1_18_2	'Miscellaneous'	h2o[c] + pail45p_hs_18_1_18_2[c] -> pail4p_hs_18_1_18_2[c] + pi[c]	0	7.99976e-07	7.99976e-07	0	2.10498	0	2.10498	0	2.6313e+08
353	PI45P5P_18_2_16_0	'Miscellaneous'	h2o[c] + pail45p_hs_18_2_16_0[c] -> pail4p_hs_18_2_16_0[c] + pi[c]	0	7.99976e-07	7.99976e-07	0	2.10498	0	2.10498	0	2.6313e+08
354	PI45P5P_18_2_18_1	'Miscellaneous'	h2o[c] + pail45p_hs_18_2_18_1[c] -> pail4p_hs_18_2_18_1[c] + pi[c]	0	7.99976e-07	7.99976e-07	0	2.10498	0	2.10498	0	2.6313e+08
355	PI45PLC_16_0_16_0	'Miscellaneous'	h2o[c] + pail45p_hs_16_0_16_0[c] -> dag_hs_16_0_16_0[c] + h[c] + mi145p[c]	0	9.99971e-08	9.99971e-08	0	0.377817	0	0.377816	0	3.77828e+08
356	PI45PLC_16_0_18_1	'Miscellaneous'	h2o[c] + pail45p_hs_16_0_18_1[c] -> dag_hs_16_0_18_1[c] + h[c] + mi145p[c]	0	9.99971e-08	9.99971e-08	0	0.377817	0	0.377816	0	3.77828e+08
357	PI45PLC_16_0_18_2	'Miscellaneous'	h2o[c] + pail45p_hs_16_0_18_2[c] -> dag_hs_16_0_18_2[c] + h[c] + mi145p[c]	0	9.99971e-08	9.99971e-08	0	0.377817	0	0.377816	0	3.77828e+08
358	PI45PLC_18_1_18_1	'Miscellaneous'	h2o[c] + pail45p_hs_18_1_18_1[c] -> dag_hs_18_1_18_1[c] + h[c] + mi145p[c]	0	9.99971e-08	9.99971e-08	0	0.377817	0	0.377816	0	3.77828e+08
359	PI45PLC_18_1_18_2	'Miscellaneous'	h2o[c] + pail45p_hs_18_1_18_2[c] -> dag_hs_18_1_18_2[c] + h[c] + mi145p[c]	0	9.99971e-08	9.99971e-08	0	0.377817	0	0.377816	0	3.77828e+08
360	PI45PLC_18_2_16_0	'Miscellaneous'	h2o[c] + pail45p_hs_18_2_16_0[c] -> dag_hs_18_2_16_0[c] + h[c] + mi145p[c]	0	9.99971e-08	9.99971e-08	0	0.377817	0	0.377816	0	3.77828e+08
361	PI45PLC_18_2_18_1	'Miscellaneous'	h2o[c] + pail45p_hs_18_2_18_1[c] -> dag_hs_18_2_18_1[c] + h[c] + mi145p[c]	0	9.99971e-08	9.99971e-08	0	0.377817	0	0.377816	0	3.77828e+08
362	PI4P5K_16_0_16_0	'Lipid Metabolism'	atp[c] + pail4p_hs_16_0_16_0[c] -> adp[c] + h[c] + pail45p_hs_16_0_16_0[c]	0	7.99976e-07	7.99976e-07	0	2.10498	0	2.10498	0	2.6313e+08
363	PI4P5K_16_0_18_1	'Lipid Metabolism'	atp[c] + pail4p_hs_16_0_18_1[c] -> adp[c] + h[c] + pail45p_hs_16_0_18_1[c]	0	7.99976e-07	7.99976e-07	0	2.10498	0	2.10498	0	2.6313e+08
364	PI4P5K_16_0_18_2	'Lipid Metabolism'	atp[c] + pail4p_hs_16_0_18_2[c] -> adp[c] + h[c] + pail45p_hs_16_0_18_2[c]	0	7.99976e-07	7.99976e-07	0	2.10498	0	2.10498	0	2.6313e+08
365	PI4P5K_18_1_18_1	'Lipid Metabolism'	atp[c] + pail4p_hs_18_1_18_1[c] -> adp[c] + h[c] + pail45p_hs_18_1_18_1[c]	0	7.99976e-07	7.99976e-07	0	2.10498	0	2.10498	0	2.6313e+08
366	PI4P5K_18_1_18_2	'Lipid Metabolism'	atp[c] + pail4p_hs_18_1_18_2[c] -> adp[c] + h[c] + pail45p_hs_18_1_18_2[c]	0	7.99976e-07	7.99976e-07	0	2.10498	0	2.10498	0	2.6313e+08
367	PI4P5K_18_2_16_0	'Lipid Metabolism'	atp[c] + pail4p_hs_18_2_16_0[c] -> adp[c] + h[c] + pail45p_hs_18_2_16_0[c]	0	7.99976e-07	7.99976e-07	0	2.10498	0	2.10498	0	2.6313e+08
368	PI4P5K_18_2_18_1	'Lipid Metabolism'	atp[c] + pail4p_hs_18_2_18_1[c] -> adp[c] + h[c] + pail45p_hs_18_2_18_1[c]	0	7.99976e-07	7.99976e-07	0	2.10498	0	2.10498	0	2.6313e+08
369	PI4PLC_16_0_16_0	'Miscellaneous'	h2o[c] + pail4p_hs_16_0_16_0[c] -> dag_hs_16_0_16_0[c] + h[c] + mi14p[c]	0	1.14282e-07	1.14282e-07	0	0.460464	0	0.460464	0	4.02918e+08
370	PI4PLC_16_0_18_1	'Miscellaneous'	h2o[c] + pail4p_hs_16_0_18_1[c] -> dag_hs_16_0_18_1[c] + h[c] + mi14p[c]	0	1.14282e-07	1.14282e-07	0	0.460464	0	0.460464	0	4.02918e+08
371	PI4PLC_16_0_18_2	'Miscellaneous'	h2o[c] + pail4p_hs_16_0_18_2[c] -> dag_hs_16_0_18_2[c] + h[c] + mi14p[c]	0	1.14282e-07	1.14282e-07	0	0.460464	0	0.460464	0	4.02918e+08
372	PI4PLC_18_1_18_1	'Miscellaneous'	h2o[c] + pail4p_hs_18_1_18_1[c] -> dag_hs_18_1_18_1[c] + h[c] + mi14p[c]	0	1.14282e-07	1.14282e-07	0	0.460464	0	0.460464	0	4.02918e+08
373	PI4PLC_18_1_18_2	'Miscellaneous'	h2o[c] + pail4p_hs_18_1_18_2[c] -> dag_hs_18_1_18_2[c] + h[c] + mi14p[c]	0	1.14282e-07	1.14282e-07	0	0.460464	0	0.460464	0	4.02918e+08
374	PI4PLC_18_2_16_0	'Miscellaneous'	h2o[c] + pail4p_hs_18_2_16_0[c] -> dag_hs_18_2_16_0[c] + h[c] + mi14p[c]	0	1.14282e-07	1.14282e-07	0	0.460464	0	0.460464	0	4.02918e+08
375	PI4PLC_18_2_18_1	'Miscellaneous'	h2o[c] + pail4p_hs_18_2_18_1[c] -> dag_hs_18_2_18_1[c] + h[c] + mi14p[c]	0	1.14282e-07	1.14282e-07	0	0.460464	0	0.460464	0	4.02918e+08
376	PI4PP_16_0_16_0	'Miscellaneous'	h2o[c] + pail4p_hs_16_0_16_0[c] -> pail_hs_16_0_16_0[c] + pi[c]	0	7.99976e-07	7.99976e-07	0	2.10498	0	2.10498	0	2.6313e+08
377	PI4PP_16_0_18_1	'Miscellaneous'	h2o[c] + pail4p_hs_16_0_18_1[c] -> pail_hs_16_0_18_1[c] + pi[c]	0	7.99976e-07	7.99976e-07	0	2.10498	0	2.10498	0	2.6313e+08
378	PI4PP_16_0_18_2	'Miscellaneous'	h2o[c] + pail4p_hs_16_0_18_2[c] -> pail_hs_16_0_18_2[c] + pi[c]	0	7.99976e-07	7.99976e-07	0	2.10498	0	2.10498	0	2.6313e+08
379	PI4PP_18_1_18_1	'Miscellaneous'	h2o[c] + pail4p_hs_18_1_18_1[c] -> pail_hs_18_1_18_1[c] + pi[c]	0	7.99976e-07	7.99976e-07	0	2.10498	0	2.10498	0	2.6313e+08
380	PI4PP_18_1_18_2	'Miscellaneous'	h2o[c] + pail4p_hs_18_1_18_2[c] -> pail_hs_18_1_18_2[c] + pi[c]	0	7.99976e-07	7.99976e-07	0	2.10498	0	2.10498	0	2.6313e+08
381	PI4PP_18_2_16_0	'Miscellaneous'	h2o[c] + pail4p_hs_18_2_16_0[c] -> pail_hs_18_2_16_0[c] + pi[c]	0	7.99976e-07	7.99976e-07	0	2.10498	0	2.10498	0	2.6313e+08
382	PI4PP_18_2_18_1	'Miscellaneous'	h2o[c] + pail4p_hs_18_2_18_1[c] -> pail_hs_18_2_18_1[c] + pi[c]	0	7.99976e-07	7.99976e-07	0	2.10498	0	2.10498	0	2.6313e+08
383	PIK4_16_0_16_0	'Lipid Metabolism'	atp[c] + pail_hs_16_0_16_0[c] -> adp[c] + h[c] + pail4p_hs_16_0_16_0[c]	0	7.99976e-07	7.99976e-07	0	2.10498	0	2.10498	0	2.6313e+08
384	PIK4_16_0_18_1	'Lipid Metabolism'	atp[c] + pail_hs_16_0_18_1[c] -> adp[c] + h[c] + pail4p_hs_16_0_18_1[c]	0	7.99976e-07	7.99976e-07	0	2.10498	0	2.10498	0	2.6313e+08
385	PIK4_16_0_18_2	'Lipid Metabolism'	atp[c] + pail_hs_16_0_18_2[c] -> adp[c] + h[c] + pail4p_hs_16_0_18_2[c]	0	7.99976e-07	7.99976e-07	0	2.10498	0	2.10498	0	2.6313e+08
386	PIK4_18_1_18_1	'Lipid Metabolism'	atp[c] + pail_hs_18_1_18_1[c] -> adp[c] + h[c] + pail4p_hs_18_1_18_1[c]	0	7.99976e-07	7.99976e-07	0	2.10498	0	2.10498	0	2.6313e+08
387	PIK4_18_1_18_2	'Lipid Metabolism'	atp[c] + pail_hs_18_1_18_2[c] -> adp[c] + h[c] + pail4p_hs_18_1_18_2[c]	0	7.99976e-07	7.99976e-07	0	2.10498	0	2.10498	0	2.6313e+08
388	PIK4_18_2_16_0	'Lipid Metabolism'	atp[c] + pail_hs_18_2_16_0[c] -> adp[c] + h[c] + pail4p_hs_18_2_16_0[c]	0	7.99976e-07	7.99976e-07	0	2.10498	0	2.10498	0	2.6313e+08
389	PIK4_18_2_18_1	'Lipid Metabolism'	atp[c] + pail_hs_18_2_18_1[c] -> adp[c] + h[c] + pail4p_hs_18_2_18_1[c]	0	7.99976e-07	7.99976e-07	0	2.10498	0	2.10498	0	2.6313e+08
390	PIPLC_16_0_16_0	'Miscellaneous'	h2o[c] + pail_hs_16_0_16_0[c] -> dag_hs_16_0_16_0[c] + h[c] + mi1p-D[c]	0	2.66659e-07	2.66659e-07	0	0.701659	0	0.701659	0	2.6313e+08
391	PIPLC_16_0_18_1	'Miscellaneous'	h2o[c] + pail_hs_16_0_18_1[c] -> dag_hs_16_0_18_1[c] + h[c] + mi1p-D[c]	0	2.66659e-07	2.66659e-07	0	0.701659	0	0.701659	0	2.6313e+08
392	PIPLC_16_0_18_2	'Miscellaneous'	h2o[c] + pail_hs_16_0_18_2[c] -> dag_hs_16_0_18_2[c] + h[c] + mi1p-D[c]	0	2.66659e-07	2.66659e-07	0	0.701659	0	0.701659	0	2.6313e+08
393	PIPLC_18_1_18_1	'Miscellaneous'	h2o[c] + pail_hs_18_1_18_1[c] -> dag_hs_18_1_18_1[c] + h[c] + mi1p-D[c]	0	2.66659e-07	2.66659e-07	0	0.701659	0	0.701659	0	2.6313e+08
394	PIPLC_18_1_18_2	'Miscellaneous'	h2o[c] + pail_hs_18_1_18_2[c] -> dag_hs_18_1_18_2[c] + h[c] + mi1p-D[c]	0	2.66659e-07	2.66659e-07	0	0.701659	0	0.701659	0	2.6313e+08
395	PIPLC_18_2_16_0	'Miscellaneous'	h2o[c] + pail_hs_18_2_16_0[c] -> dag_hs_18_2_16_0[c] + h[c] + mi1p-D[c]	0	2.66659e-07	2.66659e-07	0	0.701659	0	0.701659	0	2.6313e+08
396	PIPLC_18_2_18_1	'Miscellaneous'	h2o[c] + pail_hs_18_2_18_1[c] -> dag_hs_18_2_18_1[c] + h[c] + mi1p-D[c]	0	2.66659e-07	2.66659e-07	0	0.701659	0	0.701659	0	2.6313e+08
397	PIt	'Transport'	pi[c] <=> pi[e]	-7.99976e-07	0	7.99976e-07	-1.3047	0	-1.3047	0	-1.63092e+08	0
398	PLA2_2_16_0_16_0	'Lipid Metabolism'	h2o[c] + pchol_hs_16_0_16_0[c] -> h[c] + hdca[c] + lpchol_hs_16_0[c]	0	1.33329e-07	1.33329e-07	0	0.35083	0	0.350829	0	2.6313e+08
399	PLA2_2_16_0_18_1	'Lipid Metabolism'	h2o[c] + pchol_hs_16_0_18_1[c] -> h[c] + lpchol_hs_16_0[c] + ocdcea[c]	0	1.33329e-07	1.33329e-07	0	0.35083	0	0.350829	0	2.6313e+08
400	PLA2_2_16_0_18_2	'Lipid Metabolism'	h2o[c] + pchol_hs_16_0_18_2[c] -> h[c] + lnlc[c] + lpchol_hs_16_0[c]	0	1.33329e-07	1.33329e-07	0	0.35083	0	0.350829	0	2.6313e+08
401	PLA2_2_18_1_18_1	'Lipid Metabolism'	h2o[c] + pchol_hs_18_1_18_1[c] -> h[c] + lpchol_hs_18_1[c] + ocdcea[c]	0	1.33329e-07	1.33329e-07	0	0.35083	0	0.350829	0	2.6313e+08
402	PLA2_2_18_1_18_2	'Lipid Metabolism'	h2o[c] + pchol_hs_18_1_18_2[c] -> h[c] + lnlc[c] + lpchol_hs_18_1[c]	0	1.33329e-07	1.33329e-07	0	0.35083	0	0.350829	0	2.6313e+08
403	PLA2_2_18_2_16_0	'Lipid Metabolism'	h2o[c] + pchol_hs_18_2_16_0[c] -> h[c] + hdca[c] + lpchol_hs_18_2[c]	0	1.33329e-07	1.33329e-07	0	0.35083	0	0.350829	0	2.6313e+08
404	PLA2_2_18_2_18_1	'Lipid Metabolism'	h2o[c] + pchol_hs_18_2_18_1[c] -> h[c] + lpchol_hs_18_2[c] + ocdcea[c]	0	1.33329e-07	1.33329e-07	0	0.35083	0	0.350829	0	2.6313e+08
405	PMANM	'Carbohydrate Metabolism'	man1p[c] <=> man6p[c]	0	0	0	0	0	0	0	#DIV/0!	#DIV/0!
406	PNP	'NAD Metabolism'	pi[c] + rnam[c] <=> h[c] + ncam[c] + r1p[c]	-7.74171e-08	1.99994e-07	2.77411e-07	-0.024	0.001	-0.0239999	0.0009998	-8.65139e+06	360404
407	PPA	'Oxidative Phosphorylation'	h2o[c] + ppi[c] -> h[c] + 2 pi[c]	0	3.99988e-07	3.99988e-07	0.00249907	1.05586	0.00249907	1.05586	624785	2.63974e+08
408	PPAP_16_0_16_0	'Lipid Metabolism'	h2o[c] + pa_hs_16_0_16_0[c] -> dag_hs_16_0_16_0[c] + pi[c]	0	7.99976e-07	7.99976e-07	0	2.10498	0	2.10498	0	2.6313e+08
409	PPAP_16_0_18_1	'Lipid Metabolism'	h2o[c] + pa_hs_16_0_18_1[c] -> dag_hs_16_0_18_1[c] + pi[c]	0	7.99976e-07	7.99976e-07	0	2.10498	0	2.10498	0	2.6313e+08
410	PPAP_16_0_18_2	'Lipid Metabolism'	h2o[c] + pa_hs_16_0_18_2[c] -> dag_hs_16_0_18_2[c] + pi[c]	0	7.99976e-07	7.99976e-07	0	2.10498	0	2.10498	0	2.6313e+08
411	PPAP_18_1_18_1	'Lipid Metabolism'	h2o[c] + pa_hs_18_1_18_1[c] -> dag_hs_18_1_18_1[c] + pi[c]	0	7.99976e-07	7.99976e-07	0	2.10498	0	2.10498	0	2.6313e+08
412	PPAP_18_1_18_2	'Lipid Metabolism'	h2o[c] + pa_hs_18_1_18_2[c] -> dag_hs_18_1_18_2[c] + pi[c]	0	7.99976e-07	7.99976e-07	0	2.10498	0	2.10498	0	2.6313e+08
413	PPAP_18_2_16_0	'Lipid Metabolism'	h2o[c] + pa_hs_18_2_16_0[c] -> dag_hs_18_2_16_0[c] + pi[c]	0	7.99976e-07	7.99976e-07	0	2.10498	0	2.10498	0	2.6313e+08
414	PPAP_18_2_18_1	'Lipid Metabolism'	h2o[c] + pa_hs_18_2_18_1[c] -> dag_hs_18_2_18_1[c] + pi[c]	0	7.99976e-07	7.99976e-07	0	2.10498	0	2.10498	0	2.6313e+08
415	PPBNGS	'Miscellaneous'	2 5aop[c] -> h[c] + 2 h2o[c] + ppbng[c]	0	7.99976e-07	7.99976e-07	0.00999627	0.01	0.00999627	0.0099992	1.24957e+06	1.24994e+06
416	PPM	'Pentose Phosphate Pathway'	r1p[c] <=> r5p[c]	0.0099997	0.0100004	6.99979e-07	-0.0631511	1.06249	-0.0731508	1.05249	-1.04504e+07	1.5036e+08
417	PPPGO	'Miscellaneous'	1.5 o2[c] + pppg9[c] -> 3 h2o[c] + ppp9[c]	0	1.99994e-07	1.99994e-07	0.00249907	0.0025	0.00249907	0.0024998	1.24957e+06	1.24994e+06
418	PRPPS	'Pentose Phosphate Pathway'	atp[c] + r5p[c] <=> amp[c] + h[c] + prpp[c]	0	3.99988e-07	3.99988e-07	0	1.05249	0	1.05249	0	2.6313e+08
419	PTRCt	'Transport'	ptrc[e] <=> ptrc[c]	-0.1152	0	0.1152	-0.1152	0	0	0	0	0
420	PUNP1	'Nucleotide Metabolism'	adn[c] + pi[c] <=> ade[c] + r1p[c]	-0.0140001	0.0100004	0.0240005	-0.0391511	1.05735	-0.025151	1.04735	-104.794	4363.85
421	PUNP3	'Nucleotide Metabolism'	gsn[c] + pi[c] <=> gua[c] + r1p[c]	0	3.99988e-07	3.99988e-07	0	1.05249	0	1.05249	0	2.6313e+08
422	PUNP5	'Nucleotide Metabolism'	ins[c] + pi[c] <=> hxan[c] + r1p[c]	0	0.0240004	0.0240004	0	1.07649	0	1.05249	0	4385.3
423	PYAM5PO	'Vitamin Metabolism'	h2o[c] + o2[c] + pyam5p[c] -> h2o2[c] + nh4[c] + pydx5p[c]	0	7.99976e-07	7.99976e-07	0	0.0001	0	9.92e-05	0	12400.4
424	PYDAMK	'Vitamin Metabolism'	atp[c] + pydam[c] -> adp[c] + h[c] + pyam5p[c]	0	7.99976e-07	7.99976e-07	0	0.0001	0	9.92e-05	0	12400.4
425	PYDAMtr	'Transport'	pydam[e] <=> pydam[c]	0	7.99976e-07	7.99976e-07	0	0.0001	0	9.92e-05	0	12400.4
426	PYDXDH	'Vitamin Metabolism'	h2o[c] + o2[c] + pydx[c] -> 4pyrdx[c] + h2o2[c]	0	7.99976e-07	7.99976e-07	0	0.000383	0	0.0003822	0	47776.4
427	PYDXK	'Vitamin Metabolism'	atp[c] + pydx[c] -> adp[c] + h[c] + pydx5p[c]	0	7.99976e-07	7.99976e-07	0	2.10498	0	2.10498	0	2.6313e+08
428	PYDXNK	'Vitamin Metabolism'	atp[c] + pydxn[c] -> adp[c] + h[c] + pdx5p[c]	0	7.99976e-07	7.99976e-07	0	2.10498	0	2.10498	0	2.6313e+08
429	PYDXNtr	'Transport'	pydxn[e] <=> pydxn[c]	-7.99976e-07	7.99976e-07	1.59995e-06	-0.000255	0.000128	-0.0002542	0.0001272	-15888	7950.24
430	PYDXPP	'Vitamin Metabolism'	h2o[c] + pydx5p[c] -> pi[c] + pydx[c]	0	7.99976e-07	7.99976e-07	0	2.10498	0	2.10498	0	2.6313e+08
431	PYDXtr	'Transport'	pydx[e] <=> pydx[c]	-7.99976e-07	7.99976e-07	1.59995e-06	-0.000228	0.000155	-0.0002272	0.0001542	-14200.4	9637.79
432	PYK	'Glycolysis/Gluconeogenesis'	adp[c] + h[c] + pep[c] -> atp[c] + pyr[c]	2.90689	2.90689	7.99976e-07	3.25181	5.57826	0.344914	2.67137	4.31155e+07	3.33931e+08
433	PYRt2r	'Transport'	h[e] + pyr[e] <=> h[c] + pyr[c]	-1.8243	0	1.8243	-2.9328	0	-1.1085	0	-60.7631	0
434	RBFK	'Vitamin Metabolism'	atp[c] + ribflv[c] -> adp[c] + fmn[c] + h[c]	0	7.99976e-07	7.99976e-07	0	2.10498	0	2.10498	0	2.6313e+08
435	RIBFLVt3	'Transport'	atp[c] + h2o[c] + ribflv[e] -> adp[c] + h[c] + pi[c] + ribflv[c]	0	3.99988e-07	3.99988e-07	0	1.05249	0	1.05249	0	2.6313e+08
436	RIBFLVt3o	'Transport'	atp[c] + h2o[c] + ribflv[c] -> adp[c] + h[c] + pi[c] + ribflv[e]	0	3.99988e-07	3.99988e-07	0	1.05249	0	1.05249	0	2.6313e+08
437	RNMK	'NAD Metabolism'	atp[c] + rnam[c] -> adp[c] + h[c] + nmn[c]	0	7.99976e-07	7.99976e-07	0	2.10498	0	2.10498	0	2.6313e+08
438	RPE	'Pentose Phosphate Pathway'	ru5p-D[c] <=> xu5p-D[c]	0.0439998	0.0440016	1.79995e-06	0.139165	4.95315	0.0951652	4.90915	5.28711e+06	2.72739e+08
439	RPI	'Pentose Phosphate Pathway'	r5p[c] <=> ru5p-D[c]	-0.0120008	-0.012	7.99976e-07	-2.54396	-0.0595825	-2.53196	-0.0475825	-3.16504e+08	-5.94799e+06
440	SALMCOM	'Amino Acid Metabolism'	amet[c] + nrpphr[c] -> ahcys[c] + h[c] + normete-L[c]	0	1.19996e-06	1.19996e-06	0	0.0288	0	0.0287988	0	2.39997e+06
441	SALMCOM2	'Amino Acid Metabolism'	adrnl[c] + amet[c] -> ahcys[c] + h[c] + mepi[c]	0	1.19996e-06	1.19996e-06	0	0.0378	0	0.0377988	0	3.14999e+06
442	SBTD_D2	'Carbohydrate Metabolism'	nad[c] + sbt-D[c] -> fru[c] + h[c] + nadh[c]	0	0.862005	0.862005	0	1.12	0	0.257995	0	29.9297
443	SBTR	'Carbohydrate Metabolism'	glc-D[c] + h[c] + nadph[c] -> nadp[c] + sbt-D[c]	0	0.862005	0.862005	0	1.12	0	0.257995	0	29.9297
444	SPMDt	'Transport'	spmd[e] <=> spmd[c]	-1.19996e-07	0	1.19996e-07	-0.0251511	0	-0.025151	0	-2.09598e+07	0
445	SPMS	'Amino Acid Metabolism'	ametam[c] + ptrc[c] -> 5mta[c] + h[c] + spmd[c]	0	1.19996e-07	1.19996e-07	0	0.0251511	0	0.025151	0	2.09598e+07
446	SPRMS	'Amino Acid Metabolism'	ametam[c] + spmd[c] -> 5mta[c] + h[c] + sprm[c]	0	5.99982e-08	5.99982e-08	0	0.0125756	0	0.0125755	0	2.09598e+07
447	SPRMt2r	'Transport'	h[c] + sprm[e] <=> sprm[c] + h[e]	-5.99982e-08	0	5.99982e-08	-0.0125756	0	-0.0125755	0	-2.09598e+07	0
448	TALA	'Pentose Phosphate Pathway'	g3p[c] + s7p[c] <=> e4p[c] + f6p[c]	0.0219999	0.0220008	8.99973e-07	0.0695825	2.50699	0.0475826	2.48499	5.28711e+06	2.76118e+08
449	TDP	'Vitamin Metabolism'	h2o[c] + thmpp[c] -> h[c] + pi[c] + thmmp[c]	0	3.99988e-07	3.99988e-07	0	6e-05	0	5.96e-05	0	14900.4
450	THMMPtrbc	'Transport'	thmmp[e] <=> thmmp[c]	-3.99988e-07	0	3.99988e-07	-6e-05	0	-5.96e-05	0	-14900.4	0
451	THMTP	'Vitamin Metabolism'	h2o[c] + thmtp[c] -> h[c] + pi[c] + thmpp[c]	0	7.99976e-07	7.99976e-07	0	2.10498	0	2.10498	0	2.6313e+08
452	THMtrbc	'Transport'	thm[e] <=> thm[c]	0	3.99988e-07	3.99988e-07	0	6e-05	0	5.96e-05	0	14900.4
453	TKT1	'Pentose Phosphate Pathway'	r5p[c] + xu5p-D[c] <=> g3p[c] + s7p[c]	0.0219999	0.0220008	8.99973e-07	0.0695825	2.50699	0.0475826	2.48499	5.28711e+06	2.76118e+08
454	TKT2	'Pentose Phosphate Pathway'	e4p[c] + xu5p-D[c] <=> f6p[c] + g3p[c]	0.0219999	0.0220008	8.99973e-07	0.0695825	2.50699	0.0475826	2.48499	5.28711e+06	2.76118e+08
455	TMDPK	'Vitamin Metabolism'	atp[c] + thm[c] -> amp[c] + h[c] + thmpp[c]	0	3.99988e-07	3.99988e-07	0	6e-05	0	5.96e-05	0	14900.4
456	TMDPPK	'Vitamin Metabolism'	atp[c] + thmpp[c] -> adp[c] + thmtp[c]	0	7.99976e-07	7.99976e-07	0	2.10498	0	2.10498	0	2.6313e+08
457	TPI	'Glycolysis/Gluconeogenesis'	dhap[c] <=> g3p[c]	1.44245	1.44245	7.99976e-07	0.389002	2.08121	-1.05344	0.638763	-1.31684e+08	7.98477e+07
458	UDPG4E	'Carbohydrate Metabolism'	udpg[c] <=> udpgal[c]	-0.3169	-0.3169	3.99988e-07	-0.3169	0	0	0.3169	0	7.92272e+07
459	UDPGD	'Carbohydrate Metabolism'	h2o[c] + 2 nad[c] + udpg[c] -> 3 h[c] + 2 nadh[c] + udpglcur[c]	0	3.42847e-07	3.42847e-07	0.00249907	0.419342	0.00249907	0.419342	728916	1.22312e+08
460	UDPGNP	'Carbohydrate Metabolism'	h2o[c] + udpglcur[c] -> glcur[c] + h[c] + udp[c]	0	3.42847e-07	3.42847e-07	0	0.416842	0	0.416842	0	1.21582e+08
461	UGLT	'Carbohydrate Metabolism'	gal1p[c] + udpg[c] <=> g1p[c] + udpgal[c]	-999.683	1000	1999.68	-1000	1000	-0.3169	0	-0.0158475	0
462	UMPK	'Nucleotide Metabolism'	atp[c] + ump[c] <=> adp[c] + udp[c]	0	0	0	0	0	0	0	#DIV/0!	#DIV/0!
463	UPP3S	'Miscellaneous'	hmbil[c] -> h2o[c] + uppg3[c]	0	1.99994e-07	1.99994e-07	0.00249907	0.0025	0.00249907	0.0024998	1.24957e+06	1.24994e+06
464	UPPDC1	'Miscellaneous'	4 h[c] + uppg3[c] -> 4 co2[c] + cpppg3[c]	0	1.99994e-07	1.99994e-07	0.00249907	0.0025	0.00249907	0.0024998	1.24957e+06	1.24994e+06
465	UREAt	'Transport'	urea[e] <=> urea[c]	-0.1152	0	0.1152	-0.1152	0	0	0	0	0
466	URIt	'Transport'	uri[e] <=> uri[c]	-1.71424e-07	0	1.71424e-07	-0.01	0	-0.00999983	0	-5.8334e+06	0
467	XYLK	'Carbohydrate Metabolism'	atp[c] + xylu-D[c] -> adp[c] + h[c] + xu5p-D[c]	0	3.42847e-07	3.42847e-07	0	0.416842	0	0.416842	0	1.21582e+08
468	XYLTD_Dr	'Carbohydrate Metabolism'	nad[c] + xylt[c] <=> h[c] + nadh[c] + xylu-D[c]	0	3.42847e-07	3.42847e-07	0	0.416842	0	0.416842	0	1.21582e+08
469	XYLUR	'Carbohydrate Metabolism'	h[c] + nadph[c] + xylu-L[c] <=> nadp[c] + xylt[c]	0	3.42847e-07	3.42847e-07	0	0.416842	0	0.416842	0	1.21582e+08
470	EX_glcn(e)	'Exchange/demand reaction'	<=> glcn[e]	0	0	0	-4.456	-0.198747	-4.456	-0.198747	0	0
471	GLCNtr	'Transport'	glcn[e] <=> glcn[c]	0	0	0	0.198747	4.456	0.198747	4.456	0	0
472	GNTK	'Nucleotide Metabolism'	atp[c] + glcn[c] -> 6pgc[c] + adp[c] + h[c]	0	0	0	0.198747	4.456	0.198747	4.456	0	0

## Sheet: Figure 5_Diagram arrow widths
Reactions used in Figure 4
Reaction Number	Reaction Name	Subsystem	Reaction Formula	Minflux_glcn0	Maxflux_glcn0	Range	Minflux_glcn	Maxflux_glcn	Range after	Range diff	Width
132	ALDD2x	'Glycolysis/Gluconeogenesis'	acald[c] + h2o[c] + nad[c] -> ac[c] + 2 h[c] + nadh[c]	0	3.99988e-07	3.99988e-07	0	3.74e-05	3.74e-05	3.7e-05	1
263	HEX1	'Glycolysis/Gluconeogenesis'	atp[c] + glc-D[c] -> adp[c] + g6p[c] + h[c]	0.257995	1.12	0.862005	0	1.12	1.12	0.257995	1
345	PGMT	'Glycolysis/Gluconeogenesis'	g1p[c] <=> g6p[c]	0.3169	0.3169	3.99988e-07	-0.419342	0.314401	0.733743	0.733742	2
277	LDH_L	'Glycolysis/Gluconeogenesis'	lac-L[c] + nad[c] <=> h[c] + nadh[c] + pyr[c]	-3.65693	-1.83264	1.8243	-3.67559	-1.07533	2.60027	0.775969	2
418	PRPPS	'Pentose Phosphate Pathway'	atp[c] + r5p[c] <=> amp[c] + h[c] + prpp[c]	0	3.99988e-07	3.99988e-07	0	1.05249	1.05249	1.05249	2
416	PPM	'Pentose Phosphate Pathway'	r1p[c] <=> r5p[c]	0.0099997	0.0100004	6.99979e-07	-0.0631511	1.06249	1.12564	1.12564	2
457	TPI	'Glycolysis/Gluconeogenesis'	dhap[c] <=> g3p[c]	1.44245	1.44245	7.99976e-07	0.389002	2.08121	1.69221	1.69221	3
204	DPGM	'Glycolysis/Gluconeogenesis'	13dpg[c] <=> 23dpg[c] + h[c]	0	7.99976e-07	7.99976e-07	0	2.10498	2.10498	2.10498	3
205	DPGase	'Glycolysis/Gluconeogenesis'	23dpg[c] + h2o[c] -> 3pg[c] + pi[c]	0	7.99976e-07	7.99976e-07	0	2.10498	2.10498	2.10498	3
214	FBA	'Glycolysis/Gluconeogenesis'	fdp[c] <=> dhap[c] + g3p[c]	1.44245	1.44245	7.99976e-07	0.458676	2.56776	2.10909	2.10909	3
339	PFK	'Glycolysis/Gluconeogenesis'	atp[c] + f6p[c] -> adp[c] + fdp[c] + h[c]	1.44245	1.44245	7.99976e-07	0.458676	2.56776	2.10909	2.10909	3
230	GAPD	'Glycolysis/Gluconeogenesis'	g3p[c] + nad[c] + pi[c] <=> 13dpg[c] + h[c] + nadh[c]	2.90689	2.90689	7.99976e-07	3.25181	5.57826	2.32645	2.32645	3
342	PGK	'Glycolysis/Gluconeogenesis'	3pg[c] + atp[c] <=> 13dpg[c] + adp[c]	-2.90689	-2.90689	7.99976e-07	-5.57826	-3.25181	2.32645	2.32645	3
432	PYK	'Glycolysis/Gluconeogenesis'	adp[c] + h[c] + pep[c] -> atp[c] + pyr[c]	2.90689	2.90689	7.99976e-07	3.25181	5.57826	2.32645	2.32645	3
206	ENO	'Glycolysis/Gluconeogenesis'	2pg[c] <=> h2o[c] + pep[c]	2.90689	2.90689	7.99976e-07	3.25181	5.57826	2.32645	2.32645	3
344	PGM	'Glycolysis/Gluconeogenesis'	2pg[c] <=> 3pg[c]	-2.90689	-2.90689	7.99976e-07	-5.57826	-3.25181	2.32645	2.32645	3
448	TALA	'Pentose Phosphate Pathway'	g3p[c] + s7p[c] <=> e4p[c] + f6p[c]	0.0219999	0.0220008	8.99973e-07	0.0695825	2.50699	2.43741	2.43741	3
453	TKT1	'Pentose Phosphate Pathway'	r5p[c] + xu5p-D[c] <=> g3p[c] + s7p[c]	0.0219999	0.0220008	8.99973e-07	0.0695825	2.50699	2.43741	2.43741	3
454	TKT2	'Pentose Phosphate Pathway'	e4p[c] + xu5p-D[c] <=> f6p[c] + g3p[c]	0.0219999	0.0220008	8.99973e-07	0.0695825	2.50699	2.43741	2.43741	3
439	RPI	'Pentose Phosphate Pathway'	r5p[c] <=> ru5p-D[c]	-0.0120008	-0.012	7.99976e-07	-2.54396	-0.0595825	2.48437	2.48437	3
438	RPE	'Pentose Phosphate Pathway'	ru5p-D[c] <=> xu5p-D[c]	0.0439998	0.0440016	1.79995e-06	0.139165	4.95315	4.81399	4.81399	6
223	G6PDH2r	'Pentose Phosphate Pathway'	g6p[c] + nadp[c] <=> 6pgl[c] + h[c] + nadph[c]	0.056	0.0560024	2.39993e-06	0	4.99729	4.99729	4.99728	6
343	PGL	'Pentose Phosphate Pathway'	6pgl[c] + h2o[c] -> 6pgc[c] + h[c]	0.056	0.0560024	2.39993e-06	0	4.99729	4.99729	4.99728	6
341	PGI	'Glycolysis/Gluconeogenesis'	g6p[c] <=> f6p[c]	0.518893	1.3809	0.862007	-4.8786	1.4344	6.313	5.451	6
243	GND	'Pentose Phosphate Pathway'	6pgc[c] + nadp[c] -> co2[c] + nadph[c] + ru5p-D[c]	0.056	0.0560024	2.39993e-06	0.198747	7.43406	7.23531	7.23531	8
276	L-LACt2r	'Transport'	h[e] + lac-L[e] <=> h[c] + lac-L[c]	-3.65693	-1.83264	1.8243	-3.67559	-1.07533	2.60027	0.775969	2
46	EX_lac-L(e)	'Exchange/demand reaction'	lac-L[e] ->	1.83264	3.65693	1.8243	1.07533	3.67559	2.60027	0.775969	2

## Sheet: Shadow prices
		FBA.y when glcn is unbounded and PPP split ratio is fixed (solver : glpk)	FBA.y when there is no gluconate provided to the model with PPP split ratio fixed (solver : glpk)
Mets	MetNames	shadow prices w. Glcn	shadow prices without glcn
13dpg[c]	3-Phospho-D-glyceroyl phosphate	0	4.44089e-17
23dpg[c]	2,3-Disphospho-D-glycerate	0	4.44089e-17
2kmb[c]	2-keto-4-methylthiobutyrate	0	-1
2pg[c]	D-Glycerate 2-phosphate	0	9.99201e-17
35cgmp[c]	3',5'-Cyclic GMP	0	-2.66667
35cgmp[e]	3',5'-Cyclic GMP	0	0
3dhguln[c]	3-Dehydro-L-gulonate	0	-2
3moxtyr[c]	3-Methoxytyramine	0	0
3moxtyr[e]	3-Methoxytyramine	0	0
3pg[c]	3-Phospho-D-glycerate	0	9.99201e-17
4pyrdx[c]	4-Pyridoxate	0	-1.77494e-29
4pyrdx[e]	4-Pyridoxate	0	0
5aop[c]	5-Amino-4-oxopentanoate	0	0
5aop[e]	5-Amino-4-oxopentanoate	0	0
5mdr1p[c]	5-Methylthio-5-deoxy-D-ribose 1-phosphate	0	-1.66667
5mdru1p[c]	5-Methylthio-5-deoxy-D-ribulose 1-phosphate	0	-1.66667
5mta[c]	5-Methylthioadenosine	0	-2.66667
5oxpro[c]	5-Oxoproline	0	4.73317e-29
6pgc[c]	6-Phospho-D-gluconate	0	-1.66667
6pgl[c]	6-phospho-D-glucono-1,5-lactone	0	-1.66667
ac[c]	Acetate	0	2
ac[e]	Acetate	0	2
acald[c]	Acetaldehyde	0	0
acald[e]	Acetaldehyde	0	0
acgam[c]	N-Acetyl-D-glucosamine	0	-1.28196e-16
acgam6p[c]	N-Acetyl-D-glucosamine 6-phosphate	0	-1.28196e-16
acmana[c]	N-Acetyl-D-mannosamine	0	-1.28196e-16
acmanap[c]	N-Acetyl-D-mannosamine 6-phosphate	0	-1.28196e-16
acnam[c]	N-Acetylneuraminate	0	0
acnam[e]	N-Acetylneuraminate	0	0
acnamp[c]	N-Acetylneuraminate 9-phosphate	0	1
ade[c]	Adenine	0	0
ade[e]	Adenine	0	0
adn[c]	Adenosine	0	-2.66667
adn[e]	Adenosine	0	-2.66667
adp[c]	ADP	0	-1.66667
adprbp[c]	ADPribose 2'-phosphate	0	0
adrnl[c]	Adrenaline	0	0
adrnl[e]	Adrenaline	0	0
ahcys[c]	S-Adenosyl-L-homocysteine	0	-2.66667
akg[c]	2-Oxoglutarate	0	0
ala-L[c]	L-Alanine	0	-4.73317e-29
ala-L[e]	L-Alanine	0	0
alpa_hs_16_0[c]	lysophosphatidic acid (homo sapiens, C16:0)	0	-8.14164e-17
alpa_hs_18_1[c]	lysophosphatidic acid (homo sapiens, C18:1)	0	-1.22587e-16
alpa_hs_18_2[c]	lysophosphatidic acid (homo sapiens, C18:2)	0	-1.22587e-16
amet[c]	S-Adenosyl-L-methionine	0	-2.66667
ametam[c]	S-Adenosylmethioninamine	0	-2.66667
amp[c]	AMP	0	-1.66667
ap4a[c]	P1,P4-Bis(5'-adenosyl) tetraphosphate	0	-3.33333
arg-L[c]	L-Arginine	0	0
arg-L[e]	L-Arginine	0	0
ascb-L[c]	L-Ascorbate	0	0
ascb-L[e]	L-Ascorbate	0	0
atp[c]	ATP	0	-1.66667
band[c]	Band membrane protein (universal, erythrocyte -> 2.1,3,4.1)	0	0
bandmt[c]	Band membrane protein (methylated, universal, erythrocyte -> 2.1,3,4.1)	0	0
bilglcur[c]	Bilirubin monoglucuronide	-0.5	-6.42922e-29
bilglcur[e]	Bilirubin monoglucuronide	0	0
bilirub[c]	Bilirubin	-0.5	2
biliverd[c]	Biliverdin	-0.5	2
ca2[c]	Calcium	0	0
ca2[e]	Calcium	0	0
camp[c]	cAMP	0	-1.66667
camp[e]	cAMP	0	0
cdp[c]	CDP	0	8.14164e-17
cdpchol[c]	CDPcholine	0	0
cdpdag_hs_16_0_16_0[c]	CDP diacylglycerol (homo sapiens, C16:0, C16:0)	0	2.59052e-17
cdpdag_hs_16_0_18_1[c]	CDP diacylglycerol (homo sapiens, C16:0, C18:1)	0	2.59052e-17
cdpdag_hs_16_0_18_2[c]	CDP diacylglycerol (homo sapiens, C16:0, C18:2)	0	2.59052e-17
cdpdag_hs_18_1_18_1[c]	CDP diacylglycerol (homo sapiens, C18:1, C18:1)	0	2.59052e-17
cdpdag_hs_18_1_18_2[c]	CDP diacylglycerol (homo sapiens, C18:1, C18:2)	0	2.59052e-17
cdpdag_hs_18_2_16_0[c]	CDP diacylglycerol (homo sapiens, C18:2, C16:0)	0	2.59052e-17
cdpdag_hs_18_2_18_1[c]	CDP diacylglycerol (homo sapiens, C18:2, C18:1)	0	2.59052e-17
cdpea[c]	CDPethanolamine	0	0
chol[c]	Choline	0	2.8399e-29
chol[e]	Choline	0	0
cholp[c]	Choline phosphate	0	-5.55112e-17
cl[c]	Chloride	-0.5	-6.42922e-29
cl[e]	Chloride	0	0
cmp[c]	CMP	0	2.59052e-17
co[c]	Carbon monoxide	0.5	0
co[e]	Carbon monoxide	0.5	0
co2[c]	CO2	0	0
co2[e]	CO2	0	0
coa[c]	Coenzyme A	0	-1.06396e-17
cpppg3[c]	Coproporphyrinogen III	0	-2.61902e-28
crn[c]	L-Carnitine	0	0
ctp[c]	CTP	0	-8.51171e-17
cys-L[c]	L-Cysteine	-0.5	0
cys-L[e]	L-Cysteine	-0.5	0
dag_hs_16_0_16_0[c]	diacylglycerol (homo sapiens, C16:0, C16:0)	0	2.59052e-17
dag_hs_16_0_18_1[c]	diacylglycerol (homo sapiens, C16:0, C18:1)	0	2.59052e-17
dag_hs_16_0_18_2[c]	diacylglycerol (homo sapiens, C16:0, C18:2)	0	2.59052e-17
dag_hs_18_1_18_1[c]	diacylglycerol (homo sapiens, C18:1, C18:1)	0	2.59052e-17
dag_hs_18_1_18_2[c]	diacylglycerol (homo sapiens, C18:1, C18:2)	0	2.59052e-17
dag_hs_18_2_16_0[c]	diacylglycerol (homo sapiens, C18:2, C16:0)	0	2.59052e-17
dag_hs_18_2_18_1[c]	diacylglycerol (homo sapiens, C18:2, C18:1)	0	2.59052e-17
dhap[c]	Dihydroxyacetone phosphate	0	-1
dhdascb[c]	Dehydroascorbate	0	0
dhdascb[e]	Dehydroascorbate	0	0
dhmtp[c]	1,2-Dihydroxy-5-(methylthio)pent-1-en-3-one	0	-2.66667
dkmpp[c]	2,3-diketo-5-methylthio-1-phosphopentane	0	-1.66667
dnad[c]	Deamino-NAD+	0	-2.33333
dopa[c]	Dopamine	0	0
dopa[e]	Dopamine	0	0
e4p[c]	D-Erythrose 4-phosphate	0	-1.33333
etha[c]	Ethanolamine	0	0
etha[e]	Ethanolamine	0	0
ethamp[c]	Ethanolamine phosphate	0	-5.55112e-17
f26bp[c]	D-Fructose 2,6-bisphosphate	0	-1
f6p[c]	D-Fructose 6-phosphate	0	-2
fad[c]	Flavin adenine dinucleotide oxidized	0	-1.66667
fdp[c]	D-Fructose 1,6-bisphosphate	0	-2
fe2[c]	Fe2+	0	0
fe2[e]	Fe2+	0	0
fmn[c]	FMN	0	0
for[c]	Formate	0	0
fru[c]	D-Fructose	0	-2
fru[e]	D-Fructose	0	-2
fum[c]	Fumarate	0	-2.01554e-28
fum[e]	Fumarate	0	-2.01554e-28
g1p[c]	D-Glucose 1-phosphate	0	-2
g3p[c]	Glyceraldehyde 3-phosphate	0	-1
g3pc[c]	sn-Glycero-3-phosphocholine	0	-1.33227e-16
g6p[c]	D-Glucose 6-phosphate	0	-2
gal[c]	D-Galactose	0	-2
gal[e]	D-Galactose	0	-2
gal1p[c]	alpha-D-Galactose 1-phosphate	0	-2
galt[c]	Galactitol	0	-2
gam[c]	D-Glucosamine	0	-2
gam[e]	D-Glucosamine	0	-2
gam6p[c]	D-Glucosamine 6-phosphate	0	-2
gdp[c]	GDP	0	-2.66667
glc-D[c]	D-Glucose	0	-2
glc-D[e]	D-Glucose	0	-2
glcn[c]	glcn[c]	0	-1.66667
glcn[e]	glcn[e]	0	-1.66667
glcur[c]	D-Glucuronate	0	-2
gln-L[c]	L-Glutamine	0	9.13106e-29
gln-L[e]	L-Glutamine	0	0
gluala[e]	5-L-Glutamyl-L-alanine	0	0
glucys[c]	gamma-L-Glutamyl-L-cysteine	-0.5	-1.61908e-17
glu-L[c]	L-Glutamate	0	1
gly[c]	Glycine	0.5	6.42922e-29
gly[e]	Glycine	0	0
glyc[c]	Glycerol	0	0
glyc[e]	Glycerol	0	0
glyc3p[c]	Glycerol 3-phosphate	0	-1.33227e-16
gmp[c]	GMP	0	-2.66667
gsn[c]	Guanosine	0	-3.66667
gthox[c]	Oxidized glutathione	0	0
gthox[e]	Oxidized glutathione	0	0
gthrd[c]	Reduced glutathione	0	0
gtp[c]	GTP	0	-2.66667
gua[c]	Guanine	0	-1
guln[c]	L-Gulonate	0	-2
h[c]	H+	0	2.91879e-29
h[e]	H+	0	0
h2o[c]	H2O	0	0
h2o[e]	H2O	0	0
h2o2[c]	Hydrogen peroxide	0	0
h2o2[e]	Hydrogen peroxide	0	0
hco3[c]	Bicarbonate	0	-4.69372e-29
hco3[e]	Bicarbonate	0.5	0
hcys-L[c]	L-Homocysteine	0	0
hcys-L[e]	L-Homocysteine	0	0
hdca[c]	Hexadecanoate (n-C16:0)	0	1.07784e-16
hdca[e]	Hexadecanoate (n-C16:0)	0	1.07784e-16
hmbil[c]	Hydroxymethylbilane	0	-3.97586e-28
hxan[c]	Hypoxanthine	0	-1.11022e-17
hxan[e]	Hypoxanthine	0	-1.11022e-17
icit[c]	Isocitrate	0	1.22125e-16
imp[c]	IMP	0	-1.66667
inost[c]	myo-Inositol	0	2.59052e-17
ins[c]	Inosine	0	-2.66667
ins[e]	Inosine	0	-2.66667
k[c]	potassium	0.5	6.42922e-29
k[e]	potassium	0	0
lac-D[c]	D-Lactate	0	0
lac-D[e]	D-Lactate	0	0
lac-L[c]	L-Lactate	0	1.81438e-29
lac-L[e]	L-Lactate	0	0
leuktrA4[c]	Leukotriene A4	0	0
leuktrA4[e]	Leukotriene A4	0	0
leuktrB4[c]	Leukotriene B4	0	-1.77494e-29
leuktrB4[e]	Leukotriene B4	0	-1.77494e-29
lgt-S[c]	(R)-S-Lactoylglutathione	0	-2
lnlc[c]	linoleic acid (all cis C18:2) n-6	0	6.66134e-17
lnlc[e]	linoleic acid (all cis C18:2) n-6	0	6.66134e-17
lnlccoa[c]	linoleic coenzyme A	0	0
lnlccrn[c]	Linoleyl carnitine	0	1.06396e-17
lpchol_hs_16_0[c]	lysophosphatidylcholine (homo sapiens, C16:0)	0	-1.07784e-16
lpchol_hs_18_1[c]	lysophosphatidylcholine (homo sapiens, C18:1)	0	-6.66134e-17
lpchol_hs_18_2[c]	lysophosphatidylcholine (homo sapiens, C18:2)	0	-6.66134e-17
mal-L[c]	L-Malate	0	0
mal-L[e]	L-Malate	0	0
man[c]	D-Mannose	0	-2
man[e]	D-Mannose	0	-2
man1p[c]	D-Mannose 1-phosphate	0	-2
man6p[c]	D-Mannose 6-phosphate	0	-2
mepi[c]	Metanephrine	0	0
mepi[e]	Metanephrine	0	0
met-L[c]	L-Methionine	0	5.92119e-16
met-L[e]	L-Methionine	0	5.92119e-16
mi1345p[c]	1D-myo-Inositol 1,3,4,5-tetrakisphosphate	0	0
mi134p[c]	1D-myo-Inositol 1,3,4-trisphosphate	0	0
mi145p[c]	1D-myo-Inositol 1,4,5-trisphosphate	0	0
mi14p[c]	1D-myo-Inositol 1,4-bisphosphate	0	0
mi1p-D[c]	1D-myo-Inositol 1-phosphate	0	3.31322e-28
mthgxl[c]	Methylglyoxal	0	-2
na1[c]	Sodium	0	0
na1[e]	Sodium	0	0
nac[c]	Nicotinate	0	0
nac[e]	Nicotinate	0	0
nad[c]	Nicotinamide adenine dinucleotide	0	-3.33333
nadh[c]	Nicotinamide adenine dinucleotide - reduced	0	-3.33333
nadp[c]	Nicotinamide adenine dinucleotide phosphate	0	9.38744e-29
nadph[c]	Nicotinamide adenine dinucleotide phosphate - reduced	0	1.22125e-16
ncam[c]	Nicotinamide	0	0
ncam[e]	Nicotinamide	0	0
nh4[c]	Ammonium	0	1.00974e-28
nh4[e]	Ammonium	0	0
nicrns[c]	Nicotinate D-ribonucleoside	0	-0.666667
nicrnt[c]	Nicotinate D-ribonucleotide	0	-0.666667
nmn[c]	NMN	0	-1.66667
normete-L[c]	L-Normetanephrine	0	0
normete-L[e]	L-Normetanephrine	0	0
nrpphr[c]	Norepinephrine	0	0
nrpphr[e]	Norepinephrine	0	0
o2[c]	O2	0	0
o2[e]	O2	0	0
oaa[c]	Oxaloacetate	0	-2.91879e-29
ocdcea[c]	octadecenoate (n-C18:1)	0	6.66134e-17
ocdcea[e]	octadecenoate (n-C18:1)	0	6.66134e-17
odecoa[c]	Octadecenoyl-CoA (n-C18:1CoA)	0	0
odecrn[c]	octadecenoyl carnitine	0	1.06396e-17
orn[c]	Ornithine	0	-1.77494e-29
orot[c]	Orotate	0	2.66667
orot[e]	Orotate	0	0
orot5p[c]	Orotidine 5'-phosphate	0	1
pa_hs_16_0_16_0[c]	phosphatidic acid (homo sapiens, C16:0, C16:0)	0	-2.96059e-17
pa_hs_16_0_18_1[c]	phosphatidic acid (homo sapiens, C16:0, C18:1)	0	-2.96059e-17
pa_hs_16_0_18_2[c]	phosphatidic acid (homo sapiens, C16:0, C18:2)	0	-2.96059e-17
pa_hs_18_1_18_1[c]	phosphatidic acid (homo sapiens, C18:1, C18:1)	0	-2.96059e-17
pa_hs_18_1_18_2[c]	phosphatidic acid (homo sapiens, C18:1, C18:2)	0	-2.96059e-17
pa_hs_18_2_16_0[c]	phosphatidic acid (homo sapiens, C18:2, C16:0)	0	-2.96059e-17
pa_hs_18_2_18_1[c]	phosphatidic acid (homo sapiens, C18:2, C18:1)	0	-1.11947e-16
pail_hs_16_0_16_0[c]	phosphatidylinositol (homo sapiens, C16:0, C16:0)	0	2.59052e-17
pail_hs_16_0_18_1[c]	phosphatidylinositol (homo sapiens, C16:0, C18:1)	0	2.59052e-17
pail_hs_16_0_18_2[c]	phosphatidylinositol (homo sapiens, C16:0, C18:2)	0	2.59052e-17
pail_hs_18_1_18_1[c]	phosphatidylinositol (homo sapiens, C18:1, C18:1)	0	2.59052e-17
pail_hs_18_1_18_2[c]	phosphatidylinositol (homo sapiens, C18:1, C18:2)	0	2.59052e-17
pail_hs_18_2_16_0[c]	phosphatidylinositol (homo sapiens, C18:2, C16:0)	0	2.59052e-17
pail_hs_18_2_18_1[c]	phosphatidylinositol (homo sapiens, C18:2, C18:1)	0	2.59052e-17
pail45p_hs_16_0_16_0[c]	phosphatidylinositol 4,5-bisphosphate (homo sapiens, C16:0, C16:0)	0	2.59052e-17
pail45p_hs_16_0_18_1[c]	phosphatidylinositol 4,5-bisphosphate (homo sapiens, C16:0, C18:1)	0	2.59052e-17
pail45p_hs_16_0_18_2[c]	phosphatidylinositol 4,5-bisphosphate (homo sapiens, C16:0, C18:2)	0	2.59052e-17
pail45p_hs_18_1_18_1[c]	phosphatidylinositol 4,5-bisphosphate (homo sapiens, C18:1, C18:1)	0	2.59052e-17
pail45p_hs_18_1_18_2[c]	phosphatidylinositol 4,5-bisphosphate (homo sapiens, C18:1, C18:2)	0	2.59052e-17
pail45p_hs_18_2_16_0[c]	phosphatidylinositol 4,5-bisphosphate (homo sapiens, C18:2, C16:0)	0	2.59052e-17
pail45p_hs_18_2_18_1[c]	phosphatidylinositol 4,5-bisphosphate (homo sapiens, C18:2, C18:1)	0	2.59052e-17
pail4p_hs_16_0_16_0[c]	1-Phosphatidyl-1D-myo-inositol 4-phosphate (homo sapiens, C16:0, C16:0)	0	2.59052e-17
pail4p_hs_16_0_18_1[c]	1-Phosphatidyl-1D-myo-inositol 4-phosphate (homo sapiens, C16:0, C18:1)	0	2.59052e-17
pail4p_hs_16_0_18_2[c]	1-Phosphatidyl-1D-myo-inositol 4-phosphate (homo sapiens, C16:0, C18:2)	0	2.59052e-17
pail4p_hs_18_1_18_1[c]	1-Phosphatidyl-1D-myo-inositol 4-phosphate (homo sapiens, C18:1, C18:1)	0	2.59052e-17
pail4p_hs_18_1_18_2[c]	1-Phosphatidyl-1D-myo-inositol 4-phosphate (homo sapiens, C18:1, C18:2)	0	2.59052e-17
pail4p_hs_18_2_16_0[c]	1-Phosphatidyl-1D-myo-inositol 4-phosphate (homo sapiens, C18:2, C16:0)	0	2.59052e-17
pail4p_hs_18_2_18_1[c]	1-Phosphatidyl-1D-myo-inositol 4-phosphate (homo sapiens, C18:2, C18:1)	0	2.59052e-17
pchol_hs_16_0_16_0[c]	phosphatidylcholine (homo sapiens, C16:0, C16:0)	0	0
pchol_hs_16_0_18_1[c]	phosphatidylcholine (homo sapiens, C16:0, C18:1)	0	0
pchol_hs_16_0_18_2[c]	phosphatidylcholine (homo sapiens, C16:0, C18:2)	0	0
pchol_hs_18_1_18_1[c]	phosphatidylcholine (homo sapiens, C18:1, C18:1)	0	0
pchol_hs_18_1_18_2[c]	phosphatidylcholine (homo sapiens, C18:1, C18:2)	0	0
pchol_hs_18_2_16_0[c]	phosphatidylcholine (homo sapiens, C18:2, C16:0)	0	0
pchol_hs_18_2_18_1[c]	phosphatidylcholine (homo sapiens, C18:2, C18:1)	0	0
pdx5p[c]	Pyridoxine 5'-phosphate	0	1
pe_hs_16_0_16_0[c]	phosphatidylethanolamine (homo sapiens, C16:0, C16:0)	0	0
pe_hs_16_0_18_1[c]	phosphatidylethanolamine (homo sapiens, C16:0, C18:1)	0	0
pe_hs_16_0_18_2[c]	phosphatidylethanolamine (homo sapiens, C16:0, C18:2)	0	0
pe_hs_18_1_18_1[c]	phosphatidylethanolamine (homo sapiens, C18:1, C18:1)	0	0
pe_hs_18_1_18_2[c]	phosphatidylethanolamine (homo sapiens, C18:1, C18:2)	0	0
pe_hs_18_2_16_0[c]	phosphatidylethanolamine (homo sapiens, C18:2, C16:0)	0	0
pe_hs_18_2_18_1[c]	phosphatidylethanolamine (homo sapiens, C18:2, C18:1)	0	0
pep[c]	Phosphoenolpyruvate	0	9.99201e-17
phe-L[c]	L-Phenylalanine	0	0
phe-L[e]	L-Phenylalanine	0	0
pheme[c]	Protoheme	0	-1.73549e-28
phpyr[c]	Phenylpyruvate	0	-1
pi[c]	Phosphate	0	1
pi[e]	Phosphate	0	1
pmtcoa[c]	Palmitoyl-CoA (n-C16:0CoA)	0	4.11708e-17
pmtcrn[c]	L-Palmitoylcarnitine	0	5.18104e-17
ppbng[c]	Porphobilinogen	0	6.31089e-30
ppi[c]	Diphosphate	0	-1.40628e-16
ppp9[c]	Protoporphyrin	0	-1.15174e-28
pppg9[c]	Protoporphyrinogen IX	0	-1.68816e-28
prpp[c]	5-Phospho-alpha-D-ribose 1-diphosphate	0	-1.66667
ptrc[c]	Putrescine	0	1.14385e-29
ptrc[e]	Putrescine	0	1.14385e-29
pyam5p[c]	Pyridoxamine 5'-phosphate	0	1
pydam[c]	Pyridoxamine	0	0
pydam[e]	Pyridoxamine	0	0
pydx[c]	Pyridoxal	0	0
pydx[e]	Pyridoxal	0	0
pydx5p[c]	Pyridoxal 5'-phosphate	0	1
pydxn[c]	Pyridoxine	0	0
pydxn[e]	Pyridoxine	0	0
pyr[c]	Pyruvate	0	1.28196e-16
pyr[e]	Pyruvate	0	1.28196e-16
r1p[c]	alpha-D-Ribose 1-phosphate	0	-1.66667
r5p[c]	alpha-D-Ribose 5-phosphate	0	-1.66667
ribflv[c]	Riboflavin	0	-1
ribflv[e]	Riboflavin	0	0
rnam[c]	N-Ribosylnicotinamide	0	-2.66667
ru5p-D[c]	D-Ribulose 5-phosphate	0	-1.66667
s7p[c]	Sedoheptulose 7-phosphate	0	-2.33333
sbt-D[c]	D-Sorbitol	0	-2
spmd[c]	Spermidine	0	1.06396e-17
spmd[e]	Spermidine	0	1.06396e-17
sprm[c]	Spermine	0	-1.89327e-29
sprm[e]	Spermine	0	0
thm[c]	Thiamin	0	0
thm[e]	Thiamin	0	0
thmmp[c]	Thiamin monophosphate	0	0
thmmp[e]	Thiamin monophosphate	0	0
thmpp[c]	Thiamine diphosphate	0	1
thmtp[c]	Thiamin triphosphate	0	1
udp[c]	UDP	0	1
udpg[c]	UDPglucose	0	-1
udpgal[c]	UDPgalactose	0	-1
udpglcur[c]	UDP-D-glucuronate	0	-1
ump[c]	UMP	0	1
uppg3[c]	Uroporphyrinogen III	0	-3.78653e-28
urea[c]	Urea	0	0
urea[e]	Urea	0	0
uri[c]	Uridine	0	0
uri[e]	Uridine	0	0
utp[c]	UTP	0	1
xmp[c]	Xanthosine 5'-phosphate	0	-1.66667
xu5p-D[c]	D-Xylulose 5-phosphate	0	-1.66667
xylt[c]	Xylitol	0	-2
xylu-D[c]	D-Xylulose	0	-2
xylu-L[c]	L-Xylulose	0	-2

## Sheet: Relaxing transport bounds
Rxn No	Rxns	Rxn Name	FBA sol when no glcn (mmol/gDW/h)	FBA sol with glcn (mmol/gDW/h)
1	3',5'-Cyclic GMP exchange	EX_35cgmp(e)	2.93556	2.97681
2	3-Methoxytyramine exchange	EX_3moxtyr(e)	2.93556	2.97681
3	4-Pyridoxate exchange	EX_4pyrdx(e)	2.93556	2.97681
4	5-Amino-4-oxopentanoate exchange	EX_5aop(e)	2.93556	2.97681
5	Acetate exchange	EX_ac(e)	2.93556	2.97681
6	Acetaldehyde exchange	EX_acald(e)	2.93556	2.97681
7	N-Acetylneuraminate exchange	EX_acnam(e)	2.93556	2.97681
8	Adenine exchange	EX_ade(e)	2.93556	2.97681
9	Adenosine exchange	EX_adn(e)	2.94356	2.97681
10	Adrenaline exchange	EX_adrnl(e)	2.93556	2.97681
11	L-Alanine exchange	EX_ala-L(e)	2.93556	2.97681
12	L-Arginine exchange	EX_arg-L(e)	2.93556	2.97681
13	L-Ascorbate exchange	EX_ascb-L(e)	2.93556	2.97681
14	Bilirubin monoglucuronide exchange	EX_bilglcur(e)	2.93556	2.97681
15	Calcium exchange	EX_ca2(e)	2.93556	2.97681
16	cAMP exchange	EX_camp(e)	2.93556	2.97681
17	Choline exchange	EX_chol(e)	2.93556	2.97681
18	Chloride exchange	EX_cl(e)	2.93556	2.97681
19	Carbon monoxide exchange	EX_co(e)	2.93556	2.97681
20	CO2 exchange	EX_co2(e)	2.93556	2.97681
21	L-Cysteine exchange	EX_cys-L(e)	2.93556	2.97681
22	Dehydroascorbate exchange	EX_dhdascb(e)	2.93556	2.97681
23	Dopamine exchange	EX_dopa(e)	2.93556	2.97681
24	Ethanolamine exchange	EX_etha(e)	2.93556	2.97681
25	Fe2+ exchange	EX_fe2(e)	2.93556	2.97681
26	D-Fructose exchange	EX_fru(e)	2.97681	2.97681
27	Fumarate exchange	EX_fum(e)	2.93556	2.97681
28	D-Galactose exchange	EX_gal(e)	2.97681	2.97681
29	D-Glucosamine exchange	EX_gam(e)	2.94409	2.97681
30	D-Glucose exchange	EX_glc(e)	2.97681	2.97681
31	L-Glutamine exchange	EX_gln-L(e)	2.93556	2.97681
32	5-L-Glutamyl-L-alanine exchange	EX_gluala(e)	2.93556	2.97681
33	Glycine exchange	EX_gly(e)	2.93556	2.97681
34	Glycerol exchange	EX_glyc(e)	2.93556	2.97681
35	Oxidized glutathione exchange	EX_gthox(e)	2.93556	2.97681
36	H+ exchange	EX_h(e)	2.93556	2.97681
37	H2O exchange	EX_h2o(e)	2.93556	2.97681
38	Hydrogen peroxide exchange	EX_h2o2(e)	2.93556	2.97681
39	Bicarbonate exchange	EX_hco3(e)	2.93556	4.28929
40	L-homocysteine exchange	EX_hcyst-L(e)	2.93556	2.97681
41	Hexadecanoate (n-C16:0) exchange	EX_hdca(e)	2.93556	2.97681
42	Hypoxanthine exchange	EX_hxan(e)	2.93556	2.97681
43	Inosine exchange	EX_ins(e)	2.94356	2.97681
44	K+ exchange	EX_k(e)	2.93556	2.97681
45	D-lactate exchange	EX_lac-D(e)	2.93556	2.97681
46	L-Lactate exchange	EX_lac-L(e)	2.93556	2.97681
47	Leukotriene A4 exchange	EX_leuktrA4(e)	2.93556	2.97681
48	Leukotriene B4 exchange	EX_leuktrB4(e)	2.93556	2.97681
49	linoleic acid (all cis C18:2) exchange	EX_lnlc(e)	2.93556	2.97681
50	L-Malate exchange	EX_mal-L(e)	2.93556	2.97681
51	D-Mannose exchange	EX_man(e)	2.97681	2.97681
52	Metanephrine exchange	EX_mepi(e)	2.93556	2.97681
53	L-Methionine exchange	EX_met-L(e)	2.93556	2.97681
54	Sodium exchange	EX_na1(e)	2.93556	2.97681
55	Nicotinate exchange	EX_nac(e)	2.93556	2.97681
56	Nicotinamide exchange	EX_ncam(e)	2.93556	2.97681
57	Ammonia exchange	EX_nh4(e)	2.93556	2.97681
58	L-Normetanephrine exchange	EX_normete-L(e)	2.93556	2.97681
59	Norepinephrine exchange	EX_nrpphr(e)	2.93556	2.97681
60	O2 exchange	EX_o2(e)	2.93556	2.97681
61	octadecenoate (n-C18:1) exchange	EX_ocdcea(e)	2.93556	2.97681
62	Orotate exchange	EX_orot(e)	2.93556	2.97681
63	L-Phenylalanine exchange	EX_phe-L(e)	2.93556	2.97681
64	Phosphate exchange	EX_pi(e)	2.93556	2.97681
65	Putrescine exchange	EX_ptrc(e)	2.93556	2.97681
66	Pyridoxamine exchange	EX_pydam(e)	2.93556	2.97681
67	Pyridoxal exchange	EX_pydx(e)	2.93556	2.97681
68	Pyridoxine exchange	EX_pydxn(e)	2.93556	2.97681
69	Pyruvate exchange	EX_pyr(e)	2.93556	2.97681
70	Riboflavin exchange	EX_ribflv(e)	2.93556	2.97681
71	Spermidine exchange	EX_spmd(e)	2.93556	2.97681
72	Spermine exchange	EX_sprm(e)	2.93556	2.97681
73	Thiamin exchange	EX_thm(e)	2.93556	2.97681
74	Thiamin monophosphate exchange	EX_thmmp(e)	2.93556	2.97681
75	Urea exchange	EX_urea(e)	2.93556	2.97681
76	Uridine exchange	EX_uri(e)	2.93556	2.97681
77	sink adprbp(c)	sink_adprbp(c)	2.93556	2.97681
78	sink akg(c)	sink_akg(c)	2.93556	2.97681
79	sink band(c)	sink_band(c)	2.93556	2.97681
80	sink bandmt(c)	sink_bandmt(c)	2.93556	2.97681
81	sink for(c)	sink_for(c)	2.93556	2.97681
82	sink mi1345p(c)	sink_mi1345p(c)	2.93556	2.97681
83	sink mi134p(c)	sink_mi134p(c)	2.93556	2.97681
84	sink mi145p(c)	sink_mi145p(c)	2.93556	2.97681
85	sink mi14p(c)	sink_mi14p(c)	2.93556	2.97681
86	sink pchol hs 16 0 16 0(c)	sink_pchol_hs_16_0_16_0(c)	2.93556	2.97681
87	sink pchol hs 16 0 18 1(c)	sink_pchol_hs_16_0_18_1(c)	2.93556	2.97681
88	sink pchol hs 16 0 18 2(c)	sink_pchol_hs_16_0_18_2(c)	2.93556	2.97681
89	sink pchol hs 18 1 18 1(c)	sink_pchol_hs_18_1_18_1(c)	2.93556	2.97681
90	sink pchol hs 18 1 18 2(c)	sink_pchol_hs_18_1_18_2(c)	2.93556	2.97681
91	sink pchol hs 18 2 16 0(c)	sink_pchol_hs_18_2_16_0(c)	2.93556	2.97681
92	sink pchol hs 18 2 18 1(c)	sink_pchol_hs_18_2_18_1(c)	2.93556	2.97681
93	sink pe hs 16 0 16 0(c)	sink_pe_hs_16_0_16_0(c)	2.93556	2.97681
94	sink pe hs 16 0 18 1(c)	sink_pe_hs_16_0_18_1(c)	2.93556	2.97681
95	sink pe hs 16 0 18 2(c)	sink_pe_hs_16_0_18_2(c)	2.93556	2.97681
96	sink pe hs 18 1 18 1(c)	sink_pe_hs_18_1_18_1(c)	2.93556	2.97681
97	sink pe hs 18 1 18 2(c)	sink_pe_hs_18_1_18_2(c)	2.93556	2.97681
98	sink pe hs 18 2 16 0(c)	sink_pe_hs_18_2_16_0(c)	2.93556	2.97681
99	sink pe hs 18 2 18 1(c)	sink_pe_hs_18_2_18_1(c)	2.93556	2.97681
201	demand NADH	DM_nadh	2.93556	2.97681
470	EX_glcn(e)	EX_glcn(e)	2.97681	2.97681
